# Supplementary material for: Transcriptome-Level Signatures in Gene Expression and Gene Expression Variability during Bacterial Adaptive Evolution
Source: mSphere. 2017 Feb 15;2(1):e00009-17. doi: 10.1128/mSphere.00009-17 (PMC5311112; doi:10.1128/mSphere.00009-17)
Supplement: DATA SET S1 [file sph001162232sd7.xlsx]

## Sheet: Differential Expression
ID	Name	Location	Sample1	Sample2	Value1	Value2	log2foldchange	P value for DE	q value for DE	DE in how many samples?
gene:b0451	amtB	Chromosome:472965-474252	Wildtype1&2	AMP1	3.71002	103.058	4.79588	0.00035	0.17765	3
gene:b0618	citC	Chromosome:650797-651856	Wildtype1&2	AMP1	1.74933	53.1779	4.92596	0.0015	0.293123	3
gene:b4123	dcuB	Chromosome:4347403-4348744	Wildtype1&2	AMP1	34.3612	973.817	4.8248	0.00155	0.293123	1
gene:b0593	entC	Chromosome:624884-626060	Wildtype1&2	AMP1	72.821	4.86393	-3.90416	0.0016	0.293123	3
gene:b0805	fiu	Chromosome:839248-841531	Wildtype1&2	AMP1	43.6979	1.39515	-4.96907	0.0011	0.293123	3
gene:b2053	gmd	Chromosome:2127192-2128314	Wildtype1&2	AMP1	1.44478	197.264	7.09314	0.00155	0.293123	2
gene:b0933,gene:b0934	ssuB	Chromosome:993276-994832	Wildtype1&2	AMP1	4.25457	120.437	4.82312	0.0003	0.17765	2
gene:b0935,gene:b0936,gene:b0937	ssuD	Chromosome:994842-997512	Wildtype1&2	AMP1	19.0023	1568.93	6.36747	0.0001	0.118433	1
gene:b0366,gene:b0367,gene:b0368	tauB	Chromosome:386206-388646	Wildtype1&2	AMP1	9.42367	795.456	6.39935	5e-05	0.088825	2
gene:b2059	wcaA	Chromosome:2132557-2133397	Wildtype1&2	AMP1	1.83322	203.508	6.79456	0.0009	0.266475	2
gene:b2056,gene:b2057,gene:b2058	wcaD	Chromosome:2129660-2132555	Wildtype1&2	AMP1	8.29563	381.553	5.52339	0.0005	0.217128	2
gene:b2055	wcaE	Chromosome:2128903-2129650	Wildtype1&2	AMP1	5.22405	452.322	6.43604	0.0009	0.266475	2
gene:b2044,gene:b2045	wcaL	Chromosome:2115906-2118404	Wildtype1&2	AMP1	7.61789	146.674	4.26708	0.00075	0.266475	2
gene:b2060	wzc	Chromosome:2133489-2135652	Wildtype1&2	AMP1	1.90478	194.455	6.67366	5e-05	0.088825	3
gene:b0769	ybhH	Chromosome:800758-801811	Wildtype1&2	AMP1	1.36385	0	NaN	0.00175	0.296083	2
gene:b1341	ydaM	Chromosome:1406562-1407795	Wildtype1&2	AMP1	136.377	3.71296	-5.19889	0.00055	0.217128	2
gene:b2602	yfiL	Chromosome:2741359-2741725	Wildtype1&2	AMP1	523.263	24.5076	-4.41624	0.0016	0.293123	3
gene:b3074	ygjH	Chromosome:3220914-3221247	Wildtype1&2	AMP1	13.8221	0	NaN	0.00165	0.293123	2
gene:b3589	yiaY	Chromosome:3756675-3757827	Wildtype1&2	AMP1	2.36682	75.1569	4.98889	0.00035	0.17765	2
gene:b4027,gene:b4028,gene:b4029	yjbF	Chromosome:4236261-4239730	Wildtype1&2	AMP1	5.57297	123.179	4.46617	0.00165	0.293123	2
gene:b4567	yjjZ	Chromosome:4605803-4606040	Wildtype1&2	AMP1	89804.9	764.574	-6.876	0.0003	0.17765	5
gene:b3255	accB	Chromosome:3405435-3405906	Wildtype1&2	AMP2	983.431	164.401	-2.5806	0.04515	0.293715	2
gene:b3265	acrE	Chromosome:3413863-3415021	Wildtype1&2	AMP2	1.25447	13.7885	3.45832	0.0137	0.204704	1
gene:b3264	acrS	Chromosome:3412802-3413465	Wildtype1&2	AMP2	1.11131	10.9069	3.29491	0.0366	0.283434	1
gene:b4069	acs	Chromosome:4285412-4287371	Wildtype1&2	AMP2	6.01266	68.2827	3.50544	0.01405	0.207353	2
gene:b4067,gene:b4068	actP	Chromosome:4283252-4285213	Wildtype1&2	AMP2	3.47448	65.2971	4.23215	0.00555	0.188464	2
gene:b4116	adiY	Chromosome:4337167-4337929	Wildtype1&2	AMP2	1902.62	125.301	-3.92452	0.0244	0.238762	2
gene:b3072	aer	Chromosome:3217555-3219076	Wildtype1&2	AMP2	2.86644	31.8181	3.47252	0.00285	0.18005	1
gene:b0476	aes	Chromosome:498054-499973	Wildtype1&2	AMP2	15.8965	130.455	3.03677	0.02555	0.243877	1
transcript:b0263	afuB-1	Chromosome:278813-279161	Wildtype1&2	AMP2	3.91764	63.9568	4.02904	0.0386	0.286261	1
gene:b0262	afuC	Chromosome:277755-278802	Wildtype1&2	AMP2	1.98875	44.2483	4.47569	0.0018	0.18005	1
gene:b3139,gene:b3140	agaC	Chromosome:3284684-3286269	Wildtype1&2	AMP2	6.02671	25.2251	2.06542	0.0451	0.293715	1
gene:b3136	agaS	Chromosome:3281975-3283130	Wildtype1&2	AMP2	1.51984	9.86434	2.6983	0.01635	0.213081	1
transcript:b3134,transcript:b3135	agaW-1	Chromosome:3280700-3281625	Wildtype1&2	AMP2	3.35023	41.8376	3.64247	0.00955	0.19815	2
gene:b0505	allA	Chromosome:532450-532933	Wildtype1&2	AMP2	5.60043	167.092	4.89896	0.00445	0.183687	1
gene:b0512	allB	Chromosome:539146-540508	Wildtype1&2	AMP2	3.06505	62.2658	4.34446	0.00215	0.18005	1
gene:b0517	allD	Chromosome:545313-546363	Wildtype1&2	AMP2	4.6421	68.3176	3.87941	0.00675	0.19667	1
gene:b0504	allS	Chromosome:531294-532221	Wildtype1&2	AMP2	2.1061	71.7267	5.08987	0.00235	0.18005	1
gene:b0451	amtB	Chromosome:472965-474252	Wildtype1&2	AMP2	3.2805	86.5849	4.72213	0.00065	0.18005	3
gene:b0875	aqpZ	Chromosome:915351-916047	Wildtype1&2	AMP2	9.47344	48.9633	2.36974	0.024	0.238083	2
gene:b0396	araJ	Chromosome:411296-412481	Wildtype1&2	AMP2	15.0049	137.482	3.19573	0.00755	0.19815	1
gene:b3172	argG	Chromosome:3318636-3319980	Wildtype1&2	AMP2	249.163	19.7712	-3.65562	0.0196	0.21907	1
gene:b0908	aroA	Chromosome:958811-960095	Wildtype1&2	AMP2	170.806	12.7155	-3.74769	0.02425	0.238762	1
gene:b2601	aroF	Chromosome:2740079-2741150	Wildtype1&2	AMP2	1072.28	24.9716	-5.42425	0.00445	0.183687	3
gene:b0112	aroP	Chromosome:120177-121551	Wildtype1&2	AMP2	178.983	24.1113	-2.89204	0.0354	0.283048	1
gene:b0860	artJ	Chromosome:899843-900575	Wildtype1&2	AMP2	298.145	15.4734	-4.26815	0.01495	0.209247	2
gene:b3801	aslA	Chromosome:3984351-3986007	Wildtype1&2	AMP2	1.75207	9.52067	2.442	0.0264	0.247393	1
gene:b3800	aslB	Chromosome:3982957-3984193	Wildtype1&2	AMP2	0.860481	7.67213	3.15641	0.0206	0.224111	1
gene:b0674	asnB	Chromosome:697512-699177	Wildtype1&2	AMP2	318.913	41.8298	-2.93056	0.0432	0.291863	2
gene:b0928	aspC	Chromosome:984518-985709	Wildtype1&2	AMP2	539.059	76.6469	-2.81414	0.0468	0.297019	2
gene:b1744,gene:b1745,gene:b1746,gene:b1747,gene:b1748	astE	Chromosome:1825954-1831982	Wildtype1&2	AMP2	7.69415	98.8313	3.68313	0.008	0.19815	2
gene:b2224	atoB	Chromosome:2326108-2327293	Wildtype1&2	AMP2	1.66866	30.3869	4.18669	0.0053	0.188464	2
gene:b2221,gene:b2222,gene:b2223	atoD	Chromosome:2323446-2326078	Wildtype1&2	AMP2	5.96638	32.3053	2.43684	0.04535	0.293715	2
gene:b3738	atpB	Chromosome:3921235-3922051	Wildtype1&2	AMP2	1524.24	137.489	-3.4707	0.0301	0.260168	1
gene:b3737	atpE	Chromosome:3920949-3921189	Wildtype1&2	AMP2	6474.74	425.319	-3.92821	0.0194	0.21907	2
gene:b3736	atpF	Chromosome:3920417-3920888	Wildtype1&2	AMP2	2442.82	202.319	-3.59385	0.02945	0.259925	2
gene:b3733	atpG	Chromosome:3917401-3918265	Wildtype1&2	AMP2	353.671	36.7713	-3.26575	0.03015	0.260168	1
gene:b3735	atpH	Chromosome:3919869-3920403	Wildtype1&2	AMP2	3531.13	361.813	-3.28681	0.0362	0.283434	2
gene:b3739	atpI	Chromosome:3922059-3922440	Wildtype1&2	AMP2	28.4004	2.71041	-3.38933	0.03075	0.262395	1
gene:b3057	bacA	Chromosome:3203309-3204131	Wildtype1&2	AMP2	10.7028	106.024	3.30833	0.00475	0.183687	2
gene:b3533	bcsA	Chromosome:3692617-3695985	Wildtype1&2	AMP2	3.41924	21.8179	2.67376	0.03855	0.286261	1
gene:b0313	betI	Chromosome:328746-329334	Wildtype1&2	AMP2	23.5171	134.99	2.52107	0.0404	0.287097	1
gene:b0314	betT	Chromosome:329462-331496	Wildtype1&2	AMP2	7.07103	74.9592	3.40611	0.0109	0.198768	1
gene:b3337	bfd	Chromosome:3466796-3466991	Wildtype1&2	AMP2	21526.8	2897.22	-2.89339	0.0255	0.243877	3
gene:b3721	bglB	Chromosome:3902288-3903701	Wildtype1&2	AMP2	1.55491	11.7556	2.91844	0.0096	0.19815	1
gene:b3720	bglH	Chromosome:3900603-3902220	Wildtype1&2	AMP2	1.72079	9.98296	2.53639	0.0178	0.216302	1
gene:b1163	bluF	Chromosome:1214263-1215475	Wildtype1&2	AMP2	67.0851	8.95224	-2.90567	0.0305	0.261501	1
gene:b0435	bolA	Chromosome:454471-454789	Wildtype1&2	AMP2	90.4547	717.206	2.98712	0.00895	0.19815	2
gene:b4132	cadB	Chromosome:4358696-4360031	Wildtype1&2	AMP2	2.27981	17.2954	2.9234	0.01	0.19815	1
gene:b0036	caiD	Chromosome:35376-36162	Wildtype1&2	AMP2	0.621875	10.9842	4.14266	0.04185	0.289811	1
gene:b0035	caiE	Chromosome:34780-35371	Wildtype1&2	AMP2	5.50674	28.4645	2.36989	0.028	0.253337	1
gene:b0040	caiT	Chromosome:40416-41931	Wildtype1&2	AMP2	1.12745	12.342	3.45243	0.0048	0.183687	1
gene:b2194,gene:b2195,gene:b2196,gene:b2197,gene:b2198,gene:b2199	ccmH	Chromosome:2291357-2296320	Wildtype1&2	AMP2	30.4156	189.231	2.63727	0.04155	0.289192	1
gene:b1737	chbC	Chromosome:1819855-1821214	Wildtype1&2	AMP2	1.26783	12.5949	3.3124	0.007	0.19667	2
gene:b1734	chbF	Chromosome:1817147-1818500	Wildtype1&2	AMP2	3.21393	23.7926	2.88811	0.01265	0.202456	1
gene:b1888	cheA	Chromosome:1973359-1975324	Wildtype1&2	AMP2	70.3419	8.35078	-3.0744	0.04015	0.287097	3
gene:b1881	cheZ	Chromosome:1966392-1967037	Wildtype1&2	AMP2	172.342	27.7522	-2.6346	0.04425	0.293243	3
gene:b2155	cirA	Chromosome:2244777-2246769	Wildtype1&2	AMP2	130.602	17.9749	-2.86112	0.04745	0.299242	2
gene:b0618	citC	Chromosome:650797-651856	Wildtype1&2	AMP2	1.54633	81.6886	5.72321	0.0015	0.18005	3
gene:b0616,gene:b0617	citE	Chromosome:649581-650783	Wildtype1&2	AMP2	3.48238	117.213	5.07291	0.0099	0.19815	1
gene:b0615	citF	Chromosome:648038-649571	Wildtype1&2	AMP2	0.718014	50.9332	6.14845	0.01035	0.19815	1
gene:b0613,gene:b0614	citG	Chromosome:646630-648035	Wildtype1&2	AMP2	1.00044	103.357	6.69085	0.0202	0.221769	1
gene:b0612	citT	Chromosome:645116-646580	Wildtype1&2	AMP2	3.69566	76.6736	4.37483	0.00115	0.18005	1
gene:b2933	cmtA	Chromosome:3077470-3078859	Wildtype1&2	AMP2	1.97565	20.5154	3.37631	0.0031	0.18005	1
gene:b2049	cpsB	Chromosome:2123083-2124520	Wildtype1&2	AMP2	0.549135	7.84561	3.83665	0.0124	0.202047	1
gene:b2048	cpsG	Chromosome:2121608-2122979	Wildtype1&2	AMP2	0.485824	11.3215	4.54249	0.0292	0.259432	1
gene:b4397	creA	Chromosome:4635520-4635994	Wildtype1&2	AMP2	19.1148	90.6242	2.2452	0.0348	0.281606	1
gene:b1040	csgD	Chromosome:1102545-1103196	Wildtype1&2	AMP2	397.863	10.6278	-5.22636	0.0056	0.188464	1
gene:b1039	csgE	Chromosome:1102151-1102541	Wildtype1&2	AMP2	621.156	24.1842	-4.68282	0.01115	0.198768	2
gene:b2659	csiD	Chromosome:2788984-2789962	Wildtype1&2	AMP2	7.57018	64.6453	3.09414	0.00645	0.19667	2
gene:b0990	cspG	Chromosome:1051460-1051673	Wildtype1&2	AMP2	1035.2	119.018	-3.12066	0.0131	0.203502	1
gene:b0575	cusA	Chromosome:598713-601857	Wildtype1&2	AMP2	1.73946	56.2648	5.01552	0.0008	0.18005	1
gene:b0573	cusF	Chromosome:597130-597463	Wildtype1&2	AMP2	17.6049	168.554	3.25916	0.00395	0.182329	2
gene:b2313	cvpA	Chromosome:2430274-2430763	Wildtype1&2	AMP2	125.902	19.1056	-2.72023	0.04395	0.29254	2
gene:b3806	cyaA	Chromosome:3991152-3993699	Wildtype1&2	AMP2	507.309	59.0802	-3.10212	0.0297	0.260168	1
gene:b0733	cydA	Chromosome:771457-773026	Wildtype1&2	AMP2	1333.88	185.139	-2.84895	0.04755	0.299349	1
gene:b0338	cynR	Chromosome:357790-358690	Wildtype1&2	AMP2	9.73057	98.4279	3.33847	0.0033	0.18005	1
gene:b0340	cynS	Chromosome:359488-359959	Wildtype1&2	AMP2	7.0489	41.9405	2.57287	0.0359	0.283048	1
gene:b0339	cynT	Chromosome:358798-359458	Wildtype1&2	AMP2	6.22408	74.6692	3.58458	0.00345	0.18005	1
gene:b0341	cynX	Chromosome:359991-361146	Wildtype1&2	AMP2	5.19196	83.9356	4.01493	0.0019	0.18005	1
gene:b0031	dapB	Chromosome:28373-29195	Wildtype1&2	AMP2	268.626	34.6285	-2.95557	0.04525	0.293715	1
gene:b1488	ddpX	Chromosome:1562494-1563076	Wildtype1&2	AMP2	1.57453	16.2395	3.36651	0.0168	0.214435	2
gene:b3691	dgoT	Chromosome:3869376-3871730	Wildtype1&2	AMP2	1.9869	16.6924	3.0706	0.04085	0.287097	1
gene:b0160	dgt	Chromosome:179236-180754	Wildtype1&2	AMP2	52.5985	8.33698	-2.65743	0.03895	0.286261	1
gene:b0215	dnaQ	Chromosome:236066-236798	Wildtype1&2	AMP2	83.1037	18.1137	-2.19783	0.0364	0.283434	1
gene:b2140	dusC	Chromosome:2229437-2230385	Wildtype1&2	AMP2	1.93558	14.8701	2.94157	0.01195	0.200889	2
transcript:b0297	eaeH-1	Chromosome:314356-315228	Wildtype1&2	AMP2	0.783067	96.4119	6.94393	0.0217	0.227541	1
gene:b0292	ecpB	Chromosome:309357-310026	Wildtype1&2	AMP2	3.55151	47.4701	3.74051	0.00335	0.18005	1
gene:b0294	ecpR	Chromosome:310745-311336	Wildtype1&2	AMP2	5.62357	100.799	4.16385	0.00085	0.18005	1
gene:b0939	elfD	Chromosome:998489-999191	Wildtype1&2	AMP2	4.05093	17.7536	2.13178	0.04175	0.289676	1
gene:b2779	eno	Chromosome:2906642-2907941	Wildtype1&2	AMP2	4937.94	387.312	-3.67234	0.03755	0.284827	1
gene:b0591	entS	Chromosome:622299-623550	Wildtype1&2	AMP2	5.51106	84.7256	3.9424	0.0015	0.18005	2
gene:b0566	envY	Chromosome:586146-586908	Wildtype1&2	AMP2	17.0852	97.5846	2.5139	0.02375	0.237248	1
gene:b4146	epmB	Chromosome:4374628-4375657	Wildtype1&2	AMP2	127.316	13.2757	-3.26155	0.01885	0.21907	2
gene:b2451,gene:b2452	eutA	Chromosome:2565480-2568107	Wildtype1&2	AMP2	2.92723	22.5086	2.94287	0.01155	0.200889	1
gene:b2455	eutE	Chromosome:2570347-2571751	Wildtype1&2	AMP2	0.71069	13.6378	4.26225	0.01515	0.209488	1
gene:b2453,gene:b2454	eutG	Chromosome:2568323-2570337	Wildtype1&2	AMP2	2.44507	23.2658	3.25027	0.01435	0.209247	1
gene:b2456	eutN	Chromosome:2571762-2572050	Wildtype1&2	AMP2	0	14.0856	NaN	0.00345	0.18005	2
gene:b2369	evgA	Chromosome:2483754-2484369	Wildtype1&2	AMP2	3702.69	310.529	-3.57578	0.0181	0.21726	1
gene:b2370	evgS	Chromosome:2484373-2487967	Wildtype1&2	AMP2	536.362	29.364	-4.19109	0.0109	0.198768	2
gene:b3006	exbB	Chromosome:3151249-3151984	Wildtype1&2	AMP2	411.504	69.8514	-2.55854	0.0339	0.276812	2
gene:b3005	exbD	Chromosome:3150817-3151243	Wildtype1&2	AMP2	345.023	51.6243	-2.74057	0.01575	0.210058	3
gene:b1095	fabF	Chromosome:1151938-1153180	Wildtype1&2	AMP2	88.0765	13.8932	-2.66438	0.02085	0.224929	1
gene:b3845	fadA	Chromosome:4027608-4028772	Wildtype1&2	AMP2	2.01732	27.7696	3.78299	0.0091	0.19815	2
gene:b3846	fadB	Chromosome:4028781-4030971	Wildtype1&2	AMP2	6.8199	75.7908	3.4742	0.0132	0.203502	2
gene:b0221	fadE	Chromosome:240858-243303	Wildtype1&2	AMP2	7.94596	71.3171	3.16596	0.02825	0.254771	2
gene:b3081	fadH	Chromosome:3231664-3233683	Wildtype1&2	AMP2	2.40706	24.7548	3.36236	0.0155	0.209833	2
gene:b0443	fadM	Chromosome:464401-464800	Wildtype1&2	AMP2	25.7597	119.587	2.21488	0.0374	0.284827	1
gene:b1475,gene:b1476	fdnH	Chromosome:1550460-1551991	Wildtype1&2	AMP2	3.81653	23.9702	2.65091	0.01905	0.21907	1
gene:b0518	fdrA	Chromosome:546679-548347	Wildtype1&2	AMP2	0.489655	40.5776	6.37277	0.0154	0.209833	1
gene:b4292,gene:b4293	fecR	Chromosome:4516763-4518235	Wildtype1&2	AMP2	577.685	62.4254	-3.21008	0.0136	0.204057	3
gene:b1102	fhuE	Chromosome:1159361-1161551	Wildtype1&2	AMP2	262.298	23.7977	-3.46231	0.0366	0.283434	2
gene:b4314	fimA	Chromosome:4543114-4543663	Wildtype1&2	AMP2	1766.73	38.0161	-5.53832	0.0028	0.18005	2
gene:b4312	fimB	Chromosome:4540956-4541559	Wildtype1&2	AMP2	329.755	19.1001	-4.10974	0.01955	0.21907	2
gene:b4316	fimC	Chromosome:4544303-4545029	Wildtype1&2	AMP2	240.745	8.42789	-4.83619	0.00465	0.183687	2
gene:b0041	fixA	Chromosome:42402-43173	Wildtype1&2	AMP2	1.53741	10.9979	2.83866	0.022	0.228824	1
gene:b0042	fixB	Chromosome:43187-44129	Wildtype1&2	AMP2	0.668032	9.25774	3.79267	0.02615	0.247393	1
gene:b1073	flgB	Chromosome:1131017-1131434	Wildtype1&2	AMP2	96.6198	8.10874	-3.57477	0.01905	0.21907	2
gene:b1074	flgC	Chromosome:1131437-1131842	Wildtype1&2	AMP2	256.806	15.5014	-4.05021	0.01475	0.209247	3
gene:b1075	flgD	Chromosome:1131853-1132549	Wildtype1&2	AMP2	253.715	10.7177	-4.56515	0.0153	0.209488	3
gene:b1076	flgE	Chromosome:1132573-1133782	Wildtype1&2	AMP2	217.24	20.6764	-3.39323	0.0429	0.291267	3
gene:b1071	flgM	Chromosome:1129834-1130128	Wildtype1&2	AMP2	1870.43	101.031	-4.21049	0.01725	0.214818	2
gene:b1070	flgN	Chromosome:1129413-1129830	Wildtype1&2	AMP2	536.621	9.27751	-5.85402	0.00245	0.18005	3
gene:b1891	flhC	Chromosome:1977265-1977844	Wildtype1&2	AMP2	291.35	17.3752	-4.06765	0.0078	0.19815	1
gene:b1892	flhD	Chromosome:1977846-1978197	Wildtype1&2	AMP2	789.368	41.3184	-4.25584	0.0031	0.18005	1
gene:b1922	fliA	Chromosome:2001069-2001789	Wildtype1&2	AMP2	244.394	9.21875	-4.72849	0.01085	0.198768	4
gene:b1923	fliC	Chromosome:2002109-2003606	Wildtype1&2	AMP2	5704.11	32.3963	-7.46003	0.0021	0.18005	3
gene:b1924	fliD	Chromosome:2003871-2005278	Wildtype1&2	AMP2	424.015	19.3995	-4.45002	0.0181	0.21726	3
gene:b1944	fliL	Chromosome:2019617-2020082	Wildtype1&2	AMP2	70.8476	4.82159	-3.87714	0.01265	0.202456	2
gene:b1921	fliZ	Chromosome:2000472-2001024	Wildtype1&2	AMP2	564.706	31.995	-4.14158	0.02385	0.237248	3
gene:b4699	fnrS	Chromosome:1409128-1409250	Wildtype1&2	AMP2	0	551.587	NaN	0.0237	0.237248	1
gene:b0904	focA	Chromosome:953608-954466	Wildtype1&2	AMP2	1786.65	285.917	-2.64359	0.0444	0.293366	1
gene:b3370	frlA	Chromosome:3499909-3501247	Wildtype1&2	AMP2	2.1347	15.5971	2.86917	0.02385	0.237248	1
gene:b3371	frlB	Chromosome:3501267-3502290	Wildtype1&2	AMP2	4.44364	23.5959	2.40872	0.0439	0.29254	1
gene:b3374,gene:b4474	frlD	Chromosome:3502339-3503952	Wildtype1&2	AMP2	3.57374	24.9114	2.8013	0.01205	0.200889	1
gene:b0355	frmB	Chromosome:377534-378368	Wildtype1&2	AMP2	11.046	52.3552	2.2448	0.03	0.260168	1
gene:b3900	frvA	Chromosome:4092376-4092823	Wildtype1&2	AMP2	2.71178	18.7503	2.78961	0.02915	0.259432	1
gene:b3897,gene:b3898,gene:b3899	frvR	Chromosome:4088106-4092366	Wildtype1&2	AMP2	4.5295	36.7698	3.0211	0.0087	0.19815	1
gene:b3947	frwA	Chromosome:4139719-4142221	Wildtype1&2	AMP2	2.25668	12.4111	2.45936	0.0428	0.291267	1
gene:b3950	frwB	Chromosome:4143623-4143944	Wildtype1&2	AMP2	9.47043	64.5209	2.76826	0.0264	0.247393	1
gene:b3949	frwC	Chromosome:4142529-4143609	Wildtype1&2	AMP2	2.06642	14.2625	2.78702	0.0155	0.209833	2
gene:b2383	fryA	Chromosome:2501989-2504485	Wildtype1&2	AMP2	1.79724	8.4358	2.23074	0.0384	0.286261	1
gene:b2386	fryC	Chromosome:2506646-2507894	Wildtype1&2	AMP2	1.53564	7.93007	2.36849	0.04205	0.290425	1
gene:b0479	fsr	Chromosome:503475-504696	Wildtype1&2	AMP2	6.54941	69.716	3.41205	0.004	0.182329	1
gene:b3515	gadW	Chromosome:3663889-3664618	Wildtype1&2	AMP2	556.585	59.2812	-3.23096	0.01165	0.200889	2
gene:b4452	gadY	Chromosome:3664863-3664968	Wildtype1&2	AMP2	13224	0	NaN	0.0117	0.200889	1
gene:b3124	garK	Chromosome:3270624-3271770	Wildtype1&2	AMP2	0.801862	11.2588	3.81155	0.0085	0.19815	2
gene:b3127	garP	Chromosome:3273572-3274907	Wildtype1&2	AMP2	2.42035	19.9218	3.04106	0.0111	0.198768	2
gene:b0507	gcl	Chromosome:533915-535697	Wildtype1&2	AMP2	1.21289	47.1686	5.28131	0.00065	0.18005	1
gene:b2479,gene:b2480	gcvR	Chromosome:2599905-2600948	Wildtype1&2	AMP2	1796.25	214.573	-3.06545	0.04505	0.293715	2
gene:b1761	gdhA	Chromosome:1842370-1843714	Wildtype1&2	AMP2	561.001	26.7927	-4.38809	0.0194	0.21907	2
gene:b2979,gene:b4468	glcD	Chromosome:3125469-3128021	Wildtype1&2	AMP2	4.42209	26.206	2.5671	0.03725	0.284827	2
gene:b1651	gloA	Chromosome:1727836-1728244	Wildtype1&2	AMP2	131.219	20.2811	-2.69377	0.02505	0.242487	1
gene:b0652,gene:b0653,gene:b0654	gltL	Chromosome:684529-686669	Wildtype1&2	AMP2	83.9806	441.355	2.39381	0.04385	0.29254	1
gene:b0514	glxK	Chromosome:541887-543033	Wildtype1&2	AMP2	1.42855	48.8616	5.09608	0.00275	0.18005	1
gene:b0509	glxR	Chromosome:536585-537464	Wildtype1&2	AMP2	2.91791	97.0547	5.05579	0.00035	0.18005	2
gene:b2053	gmd	Chromosome:2127192-2128314	Wildtype1&2	AMP2	1.27544	7.37487	2.53162	0.02975	0.260168	2
gene:b3648	gmk	Chromosome:3821427-3822051	Wildtype1&2	AMP2	942.287	160.068	-2.55748	0.03815	0.286261	1
gene:b1550	gnsB	Chromosome:1631001-1652838	Wildtype1&2	AMP2	91.9693	41.425	-1.15065	0.04455	0.293715	2
gene:b4476	gntU	Chromosome:3575720-3577061	Wildtype1&2	AMP2	2.4895	14.7643	2.56818	0.0169	0.214435	1
gene:b0755	gpmA	Chromosome:786842-787595	Wildtype1&2	AMP2	2321.8	286.646	-3.0179	0.0254	0.243877	1
gene:b0238	gpt	Chromosome:255976-256435	Wildtype1&2	AMP2	437.621	43.1772	-3.34134	0.0321	0.266341	2
gene:b1064	grxB	Chromosome:1123406-1124054	Wildtype1&2	AMP2	1139.48	202.877	-2.4897	0.0474	0.299242	1
gene:b3610	grxC	Chromosome:3784190-3784442	Wildtype1&2	AMP2	2519.94	404.461	-2.63932	0.0359	0.283048	1
gene:b3323	gspA	Chromosome:3453928-3455398	Wildtype1&2	AMP2	5.52789	28.0077	2.34102	0.027	0.2493	1
gene:b2350,gene:b2351,gene:b2352	gtrA	Chromosome:2467854-2470462	Wildtype1&2	AMP2	1085.48	46.3857	-4.54851	0.0185	0.21907	2
gene:b2789	gudP	Chromosome:2920747-2922100	Wildtype1&2	AMP2	1.25832	12.1661	3.27329	0.00705	0.19667	1
gene:b0873	hcp	Chromosome:912161-913814	Wildtype1&2	AMP2	1.18008	10.4589	3.14777	0.0077	0.19815	1
gene:b0872	hcr	Chromosome:911181-912150	Wildtype1&2	AMP2	4.42136	20.658	2.22414	0.03205	0.266341	1
gene:b1210	hemA	Chromosome:1263713-1264970	Wildtype1&2	AMP2	148.47	20.1195	-2.88351	0.0162	0.213081	2
gene:b2019	hisG	Chromosome:2090191-2091091	Wildtype1&2	AMP2	234.989	1584.22	2.75311	0.0371	0.284827	2
gene:b3391,gene:b3392,gene:b3393,gene:b3394,gene:b3395	hofQ	Chromosome:3519464-3522751	Wildtype1&2	AMP2	11.2444	96.8102	3.10595	0.01345	0.203502	1
gene:b4415	hokE	Chromosome:607835-607988	Wildtype1&2	AMP2	21.0892	1772.25	6.39293	0.0453	0.293715	1
gene:b0650	hscC	Chromosome:681722-683393	Wildtype1&2	AMP2	5.12728	83.9764	4.03372	0.0017	0.18005	1
gene:b2725	hycA	Chromosome:2849973-2850435	Wildtype1&2	AMP2	42.4318	6.89316	-2.62191	0.0299	0.260168	3
gene:b2481,gene:b2482	hyfA	Chromosome:2601200-2603836	Wildtype1&2	AMP2	5.38803	34.89	2.69498	0.0232	0.235998	1
gene:b2483	hyfC	Chromosome:2603846-2604794	Wildtype1&2	AMP2	0.916391	9.04534	3.30314	0.0218	0.227541	1
gene:b2484	hyfD	Chromosome:2604810-2606250	Wildtype1&2	AMP2	1.21057	13.1288	3.43898	0.0096	0.19815	1
gene:b2485	hyfE	Chromosome:2606261-2606912	Wildtype1&2	AMP2	1.8407	18.5498	3.33308	0.0168	0.214435	1
gene:b0508	hyi	Chromosome:535709-536486	Wildtype1&2	AMP2	2.39901	60.6532	4.66007	0.0012	0.18005	1
gene:b3686	ibpB	Chromosome:3866468-3866897	Wildtype1&2	AMP2	2037.86	136.376	-3.90139	0.031	0.262538	1
gene:b1160	iraM	Chromosome:1211679-1212003	Wildtype1&2	AMP2	6.57331	37.9592	2.52976	0.04125	0.28843	1
gene:b0382	iraP	Chromosome:401385-401646	Wildtype1&2	AMP2	2544.37	16273.9	2.67718	0.0376	0.284827	1
gene:b4616	istR	Chromosome:3853117-3853257	Wildtype1&2	AMP2	0	446.569	NaN	0.00175	0.18005	2
gene:b3137	kbaY	Chromosome:3283142-3284003	Wildtype1&2	AMP2	1.10601	6.68392	2.59533	0.03595	0.283048	1
gene:b3132	kbaZ	Chromosome:3278913-3280194	Wildtype1&2	AMP2	1.12147	7.15353	2.67327	0.0252	0.243285	2
gene:b0698,gene:b4513	kdpA	Chromosome:727058-728821	Wildtype1&2	AMP2	1.01542	14.2119	3.80695	0.00995	0.19815	1
gene:b0697	kdpB	Chromosome:724987-727036	Wildtype1&2	AMP2	1.73012	14.5638	3.07344	0.0194	0.21907	1
gene:b0342	lacA	Chromosome:361248-361860	Wildtype1&2	AMP2	5.64017	55.4317	3.2969	0.00505	0.183687	1
gene:b0345	lacI	Chromosome:366427-367510	Wildtype1&2	AMP2	38.7827	486.538	3.64907	0.00505	0.183687	1
gene:b0343	lacY	Chromosome:361925-363179	Wildtype1&2	AMP2	5.0051	102.028	4.34942	0.00075	0.18005	1
gene:b0344	lacZ	Chromosome:363230-366305	Wildtype1&2	AMP2	2.21657	67.1433	4.92084	0.00125	0.18005	1
transcript:b0230	lafU-1	Chromosome:250071-250827	Wildtype1&2	AMP2	2.26723	17.919	2.98249	0.0146	0.209247	1
gene:b1380	ldhA	Chromosome:1441853-1442843	Wildtype1&2	AMP2	506.983	75.0822	-2.75539	0.0443	0.293243	2
gene:b1139	lit	Chromosome:1198694-1199588	Wildtype1&2	AMP2	66.1039	11.7497	-2.49212	0.0229	0.23545	1
gene:b0889	lrp	Chromosome:932594-933089	Wildtype1&2	AMP2	600.1	52.3734	-3.51829	0.0214	0.225987	1
gene:b4024	lysC	Chromosome:4231883-4233233	Wildtype1&2	AMP2	334.739	23.5238	-3.83085	0.0271	0.249583	2
gene:b3580,gene:b3581,gene:b3582,gene:b3583	lyxK	Chromosome:3747083-3750781	Wildtype1&2	AMP2	4.80425	43.7634	3.18734	0.01315	0.203502	1
gene:b0394	mak	Chromosome:410143-411052	Wildtype1&2	AMP2	2.90271	60.5147	4.38181	0.00495	0.183687	1
gene:b4035	malK	Chromosome:4246783-4247899	Wildtype1&2	AMP2	2.34905	12.5236	2.41449	0.03645	0.283434	1
gene:b0403	malZ	Chromosome:422517-424332	Wildtype1&2	AMP2	2.57436	41.2154	4.0009	0.0012	0.18005	1
gene:b4345,gene:b4346	mcrC	Chromosome:4576911-4579337	Wildtype1&2	AMP2	168.099	29.6864	-2.50144	0.03425	0.278407	2
gene:b0448,gene:b0449	mdlA	Chromosome:468870-472417	Wildtype1&2	AMP2	9.65632	120.798	3.64498	0.00535	0.188464	1
gene:b2076	mdtC	Chromosome:2158385-2161463	Wildtype1&2	AMP2	1.74201	11.6296	2.73898	0.01755	0.216302	1
transcript:b2139	mdtQ-1	Chromosome:2227322-2228758	Wildtype1&2	AMP2	0.567533	6.14921	3.43762	0.0153	0.209488	1
gene:b2175	mepS	Chromosome:2269978-2270545	Wildtype1&2	AMP2	193.433	15.5217	-3.63948	0.0206	0.224111	2
gene:b3829	metE	Chromosome:4013052-4015314	Wildtype1&2	AMP2	322.587	20.9977	-3.94138	0.0283	0.254771	2
gene:b2149	mglA	Chromosome:2237768-2239289	Wildtype1&2	AMP2	4.4045	124.382	4.81966	0.0016	0.18005	1
gene:b2148	mglC	Chromosome:2236742-2237753	Wildtype1&2	AMP2	4.92764	101.591	4.36573	0.00355	0.182329	1
gene:b0347	mhpA	Chromosome:368610-370275	Wildtype1&2	AMP2	0.681752	56.6597	6.37693	0.00575	0.189871	1
gene:b0348	mhpB	Chromosome:370276-371221	Wildtype1&2	AMP2	1.26912	51.2617	5.33599	0.0089	0.19815	1
gene:b0349	mhpC	Chromosome:371238-372105	Wildtype1&2	AMP2	1.39846	42.0211	4.9092	0.00895	0.19815	1
gene:b0350,gene:b0351,gene:b0352	mhpD	Chromosome:372114-374881	Wildtype1&2	AMP2	5.64059	144.431	4.67839	0.0025	0.18005	1
gene:b0346	mhpR	Chromosome:367586-368420	Wildtype1&2	AMP2	14.8487	453.61	4.93304	0.00345	0.18005	2
gene:b0353	mhpT	Chromosome:375458-376670	Wildtype1&2	AMP2	1.39294	39.7387	4.83434	0.00465	0.183687	1
gene:b0260,gene:b0261	mmuP	Chromosome:275324-277647	Wildtype1&2	AMP2	9.67717	185.44	4.26022	0.00195	0.18005	1
gene:b0731	mngA	Chromosome:765983-767960	Wildtype1&2	AMP2	0.736362	9.06131	3.62123	0.00815	0.19815	1
gene:b0503	mnmH	Chromosome:530131-531226	Wildtype1&2	AMP2	26.5314	140.341	2.40317	0.036	0.283048	2
gene:b2392	mntH	Chromosome:2511467-2512706	Wildtype1&2	AMP2	558.256	62.6037	-3.15661	0.01945	0.21907	3
gene:b0009	mog	Chromosome:9305-9893	Wildtype1&2	AMP2	62.7712	11.0572	-2.50511	0.02775	0.252161	1
gene:b0634	mrdB	Chromosome:665200-666313	Wildtype1&2	AMP2	12.1683	91.5585	2.91156	0.01115	0.198768	1
gene:b2428	murQ	Chromosome:2545772-2546669	Wildtype1&2	AMP2	7.44794	31.3761	2.07475	0.03985	0.287097	1
gene:b2427	murR	Chromosome:2544751-2545609	Wildtype1&2	AMP2	4.50821	20.4471	2.18127	0.0363	0.283434	1
gene:b3096	mzrA	Chromosome:3248438-3248822	Wildtype1&2	AMP2	202.803	28.2448	-2.84402	0.01825	0.218333	1
gene:b2615	nadK	Chromosome:2750830-2751709	Wildtype1&2	AMP2	376.876	65.6986	-2.52015	0.0382	0.286261	1
gene:b3225	nanA	Chromosome:3372682-3373576	Wildtype1&2	AMP2	2.77141	19.2498	2.79615	0.0173	0.214818	2
gene:b2203,gene:b2204,gene:b2205	napB	Chromosome:2298268-2300260	Wildtype1&2	AMP2	5.33096	33.9223	2.66977	0.0235	0.237248	1
gene:b1469	narU	Chromosome:1542671-1544060	Wildtype1&2	AMP2	3.72882	15.07	2.01489	0.04625	0.296874	1
gene:b3476,gene:b3477,gene:b3478,gene:b3479,gene:b3480	nikA	Chromosome:3613666-3618582	Wildtype1&2	AMP2	13.9621	107.068	2.93893	0.02105	0.224929	1
gene:b0560	nohD	Chromosome:580833-582097	Wildtype1&2	AMP2	10.7365	191.083	4.15361	0.00245	0.18005	1
gene:b4238	nrdD	Chromosome:4460521-4462660	Wildtype1&2	AMP2	64.4043	10.9419	-2.55729	0.0267	0.248441	1
gene:b2676	nrdF	Chromosome:2803501-2804461	Wildtype1&2	AMP2	106.455	10.933	-3.28348	0.02295	0.23545	1
gene:b2673,gene:b2674,gene:b2675	nrdH	Chromosome:2800722-2803492	Wildtype1&2	AMP2	516.719	38.6069	-3.74245	0.01715	0.214435	1
gene:b4071,gene:b4072,gene:b4073	nrfB	Chromosome:4289244-4291432	Wildtype1&2	AMP2	2.57479	37.6391	3.86971	0.0026	0.18005	1
gene:b4074,gene:b4075,gene:b4076	nrfE	Chromosome:4291511-4294139	Wildtype1&2	AMP2	13.4419	66.6934	2.3108	0.04355	0.29254	1
gene:b2161	nupX	Chromosome:2252894-2254145	Wildtype1&2	AMP2	4.68167	39.7763	3.08681	0.00785	0.19815	1
gene:b3169	nusA	Chromosome:3316038-3317526	Wildtype1&2	AMP2	277.641	48.0291	-2.53124	0.0416	0.289192	1
gene:b0929	ompF	Chromosome:985893-986982	Wildtype1&2	AMP2	8147.03	53.1913	-7.25894	0.0032	0.18005	2
gene:b1319	ompG	Chromosome:1381946-1382852	Wildtype1&2	AMP2	1.79606	30.8141	4.10069	0.0045	0.183687	1
gene:b3875	ompL	Chromosome:4063602-4064295	Wildtype1&2	AMP2	6.61104	80.4699	3.6055	0.00165	0.18005	1
gene:b1243	oppA	Chromosome:1301181-1302813	Wildtype1&2	AMP2	7931.27	257.53	-4.94474	0.01425	0.209247	1
gene:b1244	oppB	Chromosome:1302898-1303819	Wildtype1&2	AMP2	280.5	11.7469	-4.57765	0.00765	0.19815	2
gene:b1246,gene:b1247	oppD	Chromosome:1304753-1306768	Wildtype1&2	AMP2	360.593	44.7586	-3.01013	0.04035	0.287097	1
gene:b1388	paaA	Chromosome:1453926-1454856	Wildtype1&2	AMP2	1.21878	13.245	3.44194	0.0094	0.19815	2
gene:b1389	paaB	Chromosome:1454867-1455155	Wildtype1&2	AMP2	0	45.1581	NaN	0.0002	0.18005	2
gene:b1391	paaD	Chromosome:1455924-1456422	Wildtype1&2	AMP2	2.00189	36.1303	4.17377	0.01705	0.214435	1
gene:b1387	paaZ	Chromosome:1451596-1453642	Wildtype1&2	AMP2	1.25643	8.24069	2.71344	0.01925	0.21907	1
gene:b0284,gene:b0285,gene:b0286	paoC	Chromosome:298735-302573	Wildtype1&2	AMP2	11.6898	203.001	4.11816	0.00335	0.18005	2
gene:b0283	paoD	Chromosome:297380-298726	Wildtype1&2	AMP2	35.4416	301.136	3.0869	0.01645	0.213081	1
gene:b4025	pgi	Chromosome:4233757-4235407	Wildtype1&2	AMP2	687.041	74.1921	-3.21106	0.02455	0.238931	1
gene:b2926	pgk	Chromosome:3071458-3072622	Wildtype1&2	AMP2	2006.33	220.087	-3.18841	0.04045	0.287097	1
gene:b2599	pheA	Chromosome:2737744-2738905	Wildtype1&2	AMP2	265.42	33.5608	-2.98343	0.0149	0.209247	1
gene:b4106	phnC	Chromosome:4324376-4325165	Wildtype1&2	AMP2	1.48031	10.8528	2.8741	0.033	0.272553	1
gene:b4105	phnD	Chromosome:4323335-4324352	Wildtype1&2	AMP2	1.03812	15.9138	3.93823	0.01355	0.204057	1
transcript:b4104	phnE-1	Chromosome:4322442-4323230	Wildtype1&2	AMP2	0.928509	15.1329	4.02663	0.02165	0.227541	1
gene:b4097,gene:b4098,gene:b4099,gene:b4100,gene:b4101	phnK	Chromosome:4318005-4321696	Wildtype1&2	AMP2	1.80819	51.8518	4.84178	0.00805	0.19815	1
gene:b4093,gene:b4094,gene:b4095,gene:b4096	phnO	Chromosome:4315103-4317895	Wildtype1&2	AMP2	4.85166	49.1031	3.33926	0.01005	0.19815	1
gene:b0383	phoA	Chromosome:401746-403162	Wildtype1&2	AMP2	9.6235	127.049	3.72268	0.00315	0.18005	1
gene:b0399	phoB	Chromosome:417141-417831	Wildtype1&2	AMP2	12.8048	79.1709	2.62828	0.0195	0.21907	1
gene:b0241	phoE	Chromosome:259044-260100	Wildtype1&2	AMP2	1.88174	20.7059	3.4599	0.0055	0.188464	1
gene:b3379,gene:b3380,gene:b3381	php	Chromosome:3507711-3510976	Wildtype1&2	AMP2	10.8953	79.2926	2.86348	0.01785	0.216302	1
gene:b2987	pitB	Chromosome:3134871-3136371	Wildtype1&2	AMP2	4.24812	21.7069	2.35325	0.0232	0.235998	1
gene:b1494	pqqL	Chromosome:1572406-1575202	Wildtype1&2	AMP2	89.8456	7.12534	-3.65642	0.02425	0.238762	2
gene:b0467	priC	Chromosome:490284-490812	Wildtype1&2	AMP2	16.5091	79.5963	2.26944	0.03135	0.262538	1
gene:b0386	proC	Chromosome:404834-405644	Wildtype1&2	AMP2	18.5156	82.0205	2.14725	0.04635	0.296986	1
gene:b0402	proY	Chromosome:420985-422359	Wildtype1&2	AMP2	20.8879	104.56	2.32358	0.03905	0.286261	1
gene:b0331	prpB	Chromosome:348681-349572	Wildtype1&2	AMP2	2.83346	32.5038	3.51997	0.00995	0.19815	2
gene:b0333	prpC	Chromosome:350011-351181	Wildtype1&2	AMP2	3.48515	66.1422	4.24628	0.00245	0.18005	2
gene:b0334	prpD	Chromosome:351214-352666	Wildtype1&2	AMP2	1.16587	67.0379	5.8455	0.00425	0.183687	2
gene:b0335	prpE	Chromosome:352705-354592	Wildtype1&2	AMP2	0.66473	65.1954	6.61586	0.00445	0.183687	2
gene:b0330	prpR	Chromosome:346856-348443	Wildtype1&2	AMP2	3.78322	100.213	4.72731	0.0019	0.18005	2
gene:b1207	prs	Chromosome:1260927-1261875	Wildtype1&2	AMP2	716.576	69.3257	-3.36966	0.01915	0.21907	1
gene:b2165,gene:b2166	psuG	Chromosome:2257428-2259296	Wildtype1&2	AMP2	5.63641	41.456	2.87873	0.0134	0.203502	1
gene:b1204	pth	Chromosome:1257928-1258513	Wildtype1&2	AMP2	78.5797	8.78936	-3.16033	0.01015	0.19815	1
gene:b1101	ptsG	Chromosome:1157868-1159302	Wildtype1&2	AMP2	326.414	27.6377	-3.56199	0.015	0.209247	1
gene:b2416	ptsI	Chromosome:2534065-2535793	Wildtype1&2	AMP2	2511.69	293.391	-3.09776	0.04265	0.291267	1
gene:b1232	purU	Chromosome:1287781-1288624	Wildtype1&2	AMP2	588.27	41.5309	-3.82422	0.0139	0.205983	2
gene:b1297	puuA	Chromosome:1359489-1360908	Wildtype1&2	AMP2	3.79325	50.5491	3.73618	0.0052	0.187252	2
gene:b1301	puuB	Chromosome:1364231-1365512	Wildtype1&2	AMP2	0.585724	5.46901	3.22299	0.0193	0.21907	2
gene:b1300	puuC	Chromosome:1362742-1364230	Wildtype1&2	AMP2	2.60704	17.9523	2.78368	0.0191	0.21907	2
gene:b1298	puuD	Chromosome:1361119-1361884	Wildtype1&2	AMP2	15.6041	71.0742	2.1874	0.03745	0.284827	2
gene:b1302	puuE	Chromosome:1365549-1366815	Wildtype1&2	AMP2	2.12358	17.6495	3.05506	0.00775	0.19815	2
gene:b1296	puuP	Chromosome:1357801-1359187	Wildtype1&2	AMP2	2.70453	21.8019	3.011	0.0071	0.19667	1
gene:b4245	pyrB	Chromosome:4471459-4472395	Wildtype1&2	AMP2	431.842	17.9261	-4.59037	0.0134	0.203502	2
gene:b1062	pyrC	Chromosome:1121560-1122607	Wildtype1&2	AMP2	1352.84	65.978	-4.35787	0.02205	0.228824	2
gene:b0945	pyrD	Chromosome:1004767-1005778	Wildtype1&2	AMP2	241.046	12.5617	-4.2622	0.02265	0.234375	2
gene:b3642	pyrE	Chromosome:3815126-3815768	Wildtype1&2	AMP2	5.97445	28.8652	2.27246	0.02745	0.250882	1
gene:b4244	pyrI	Chromosome:4470985-4471447	Wildtype1&2	AMP2	2025.12	61.245	-5.04728	0.0104	0.19815	2
gene:b0444	queC	Chromosome:464851-465547	Wildtype1&2	AMP2	20.4918	92.7485	2.17828	0.0371	0.284827	1
gene:b0551	quuD	Chromosome:573955-574339	Wildtype1&2	AMP2	27.0931	350.257	3.69242	0.0033	0.18005	1
gene:b1356	racR	Chromosome:1419764-1420241	Wildtype1&2	AMP2	5590.86	722.93	-2.95114	0.04295	0.291267	2
gene:b0846	rcdA	Chromosome:887422-887959	Wildtype1&2	AMP2	7.20419	39.6651	2.46096	0.0214	0.225987	2
gene:b0304	rclA	Chromosome:318675-320001	Wildtype1&2	AMP2	11.9989	82.3546	2.77895	0.01715	0.214435	2
gene:b0303	rclB	Chromosome:318330-318567	Wildtype1&2	AMP2	19.7411	151.837	2.94324	0.0385	0.286261	1
gene:b0301	rclC	Chromosome:317725-318319	Wildtype1&2	AMP2	8.26217	206.569	4.64396	0.00195	0.18005	1
gene:b0305	rclR	Chromosome:320226-321081	Wildtype1&2	AMP2	2.75131	48.0036	4.12495	0.00215	0.18005	1
gene:b3903,gene:b3904	rhaA	Chromosome:4094722-4097448	Wildtype1&2	AMP2	4.40079	25.2368	2.51969	0.0256	0.243877	1
gene:b3902	rhaD	Chromosome:4093447-4094272	Wildtype1&2	AMP2	1.49276	23.0264	3.94723	0.00725	0.197782	1
gene:b3901	rhaM	Chromosome:4093123-4093438	Wildtype1&2	AMP2	5.04579	32.9672	2.70788	0.04305	0.291397	1
gene:b2245	rhmA	Chromosome:2358041-2358845	Wildtype1&2	AMP2	2.61084	17.6215	2.75475	0.0147	0.209247	1
gene:b2246	rhmT	Chromosome:2358862-2360152	Wildtype1&2	AMP2	3.30511	16.9743	2.36058	0.0286	0.256191	1
gene:b3783	rho	Chromosome:3966416-3967676	Wildtype1&2	AMP2	2229.62	184.4	-3.59589	0.0193	0.21907	1
gene:b0497	rhsD	Chromosome:523260-527541	Wildtype1&2	AMP2	1.98954	28.6943	3.85026	0.0025	0.18005	1
transcript:b0499,transcript:b0501	rhsH-1	Chromosome:527951-529130	Wildtype1&2	AMP2	18.7843	438.918	4.54635	0.00185	0.18005	1
gene:b1662	ribC	Chromosome:1742600-1743242	Wildtype1&2	AMP2	278.397	49.2175	-2.4999	0.03085	0.262538	1
gene:b2162	rihB	Chromosome:2254244-2255186	Wildtype1&2	AMP2	1.25952	10.2372	3.02287	0.03205	0.266341	1
gene:b0030	rihC	Chromosome:27292-28207	Wildtype1&2	AMP2	13.2949	65.0006	2.28958	0.0335	0.274167	1
gene:b3170	rimP	Chromosome:3317553-3318006	Wildtype1&2	AMP2	1088.79	197.73	-2.46113	0.04295	0.291267	1
gene:b3704,gene:b4557	rnpA	Chromosome:3884492-3885073	Wildtype1&2	AMP2	1356.38	102.503	-3.72602	0.04615	0.296761	2
gene:b2914	rpiA	Chromosome:3058665-3059325	Wildtype1&2	AMP2	157.205	32.0982	-2.29209	0.0406	0.287097	1
gene:b4090	rpiB	Chromosome:4313349-4313799	Wildtype1&2	AMP2	18.1651	135.469	2.89872	0.00865	0.19815	1
gene:b3703	rpmH	Chromosome:3884335-3884476	Wildtype1&2	AMP2	6907.26	757.65	-3.18851	0.0311	0.262538	1
gene:b4255	rraB	Chromosome:4478472-4478889	Wildtype1&2	AMP2	491.73	86.4781	-2.50746	0.03	0.260168	1
gene:b4371	rsmC	Chromosome:4606668-4607700	Wildtype1&2	AMP2	24.9899	5.50768	-2.18183	0.0435	0.29254	1
gene:b1631	rsxG	Chromosome:1710203-1710824	Wildtype1&2	AMP2	3.44248	17.2083	2.32158	0.03255	0.269454	2
gene:b1011,gene:b1012	rutB	Chromosome:1072170-1074011	Wildtype1&2	AMP2	2.26915	21.0744	3.21526	0.01185	0.200889	2
gene:b1009	rutD	Chromosome:1070964-1071765	Wildtype1&2	AMP2	2.91857	18.3827	2.65502	0.02305	0.235804	1
gene:b0907	serC	Chromosome:957652-958741	Wildtype1&2	AMP2	516.437	66.5727	-2.95559	0.0474	0.299242	1
gene:b3659	setC	Chromosome:3836952-3838137	Wildtype1&2	AMP2	0.445511	9.5041	4.41502	0.03705	0.284827	1
gene:b0530	sfmA	Chromosome:558211-558754	Wildtype1&2	AMP2	6.52484	65.0966	3.31857	0.0104	0.19815	1
gene:b0531	sfmC	Chromosome:558973-559666	Wildtype1&2	AMP2	1.73491	32.4303	4.22441	0.0064	0.19667	1
gene:b0532	sfmD	Chromosome:559696-562300	Wildtype1&2	AMP2	3.05609	70.6173	4.53026	0.0009	0.18005	1
gene:b0534	sfmF	Chromosome:563329-563845	Wildtype1&2	AMP2	2.39171	35.7806	3.90307	0.0098	0.19815	1
gene:b0533	sfmH	Chromosome:562335-563319	Wildtype1&2	AMP2	2.29251	127.894	5.80187	0.00095	0.18005	1
gene:b1981	shiA	Chromosome:2053642-2054959	Wildtype1&2	AMP2	551.239	39.4569	-3.80433	0.02455	0.238931	2
gene:b4436	sibA	Chromosome:2153308-2153451	Wildtype1&2	AMP2	0	88.8637	NaN	0.04475	0.293715	1
gene:b1272	sohB	Chromosome:1329331-1330381	Wildtype1&2	AMP2	149.261	29.3092	-2.34841	0.0423	0.291247	1
gene:b2965	speC	Chromosome:3107019-3109155	Wildtype1&2	AMP2	4.67742	25.1391	2.42615	0.029	0.259129	1
gene:b2879	ssnA	Chromosome:3019160-3020489	Wildtype1&2	AMP2	2.00576	18.8616	3.23323	0.0109	0.198768	1
gene:b3228	sspB	Chromosome:3376278-3376776	Wildtype1&2	AMP2	112.598	25.5856	-2.13778	0.03865	0.286261	1
gene:b0933,gene:b0934	ssuB	Chromosome:993276-994832	Wildtype1&2	AMP2	3.75846	18.4514	2.29551	0.03135	0.262538	2
gene:b2669	stpA	Chromosome:2798090-2798495	Wildtype1&2	AMP2	248.006	35.3892	-2.80899	0.0433	0.291991	2
gene:b1886	tar	Chromosome:1971029-1972691	Wildtype1&2	AMP2	223.029	11.6493	-4.25891	0.02125	0.225987	4
gene:b0627	tatE	Chromosome:658946-659150	Wildtype1&2	AMP2	143.369	1479.67	3.36747	0.0039	0.182329	2
gene:b0365	tauA	Chromosome:385231-386194	Wildtype1&2	AMP2	0.976583	91.8468	6.55534	0.00775	0.19815	1
gene:b0366,gene:b0367,gene:b0368	tauB	Chromosome:386206-388646	Wildtype1&2	AMP2	8.33898	304.719	5.19147	0.0006	0.18005	2
gene:b3118	tdcA	Chromosome:3266126-3267065	Wildtype1&2	AMP2	9.27799	50.8737	2.45504	0.04675	0.297019	1
gene:b3115	tdcD	Chromosome:3262451-3263660	Wildtype1&2	AMP2	2.71471	15.5795	2.52077	0.019	0.21907	1
gene:b0452	tesB	Chromosome:474300-475161	Wildtype1&2	AMP2	24.1004	115.194	2.25694	0.04085	0.287097	1
gene:b1873	torY	Chromosome:1957031-1958132	Wildtype1&2	AMP2	2.9434	21.7175	2.88331	0.0117	0.200889	2
gene:b1229	tpr	Chromosome:1287065-1287236	Wildtype1&2	AMP2	86.9035	1428.47	4.03892	0.0082	0.19815	2
gene:b4240	treB	Chromosome:4464758-4466180	Wildtype1&2	AMP2	4.93829	23.8538	2.27213	0.0427	0.291267	2
gene:b1262	trpC	Chromosome:1318426-1319788	Wildtype1&2	AMP2	62.5936	489.806	2.96812	0.0238	0.237248	1
gene:b1263,gene:b1264	trpD	Chromosome:1319788-1322946	Wildtype1&2	AMP2	218.806	5948.63	4.76483	0.00485	0.183687	2
gene:b3781	trxA	Chromosome:3965760-3966090	Wildtype1&2	AMP2	2768.31	314.02	-3.14008	0.01765	0.216302	1
gene:b0411	tsx	Chromosome:431128-432013	Wildtype1&2	AMP2	125.485	1127.18	3.16714	0.017	0.214435	1
gene:b3061,gene:b3062	ttdA	Chromosome:3206462-3207976	Wildtype1&2	AMP2	2.65727	21.9861	3.04858	0.01445	0.209247	1
gene:b3063	ttdT	Chromosome:3208023-3209487	Wildtype1&2	AMP2	1.15849	14.7815	3.67348	0.01035	0.19815	1
gene:b3980	tufB	Chromosome:4175943-4177128	Wildtype1&2	AMP2	622.147	59.0193	-3.398	0.04385	0.29254	2
gene:b2600	tyrA	Chromosome:2738947-2740069	Wildtype1&2	AMP2	1018.98	17.8465	-5.83534	0.00225	0.18005	3
gene:b4054	tyrB	Chromosome:4267113-4268307	Wildtype1&2	AMP2	163.029	14.4137	-3.49962	0.01225	0.202047	2
gene:b3451,gene:b3452	ugpE	Chromosome:3589181-3590911	Wildtype1&2	AMP2	2.20075	25.868	3.5551	0.00655	0.19667	2
gene:b3667	uhpC	Chromosome:3847304-3848624	Wildtype1&2	AMP2	2.164	13.4752	2.63854	0.0162	0.213081	1
gene:b3666	uhpT	Chromosome:3845775-3847167	Wildtype1&2	AMP2	1.37249	14.5007	3.40126	0.0056	0.188464	1
gene:b1615	uidC	Chromosome:1691585-1692851	Wildtype1&2	AMP2	1.63767	33.1557	4.33954	0.0011	0.18005	2
gene:b4193	ulaA	Chromosome:4419979-4421377	Wildtype1&2	AMP2	2.29308	13.1469	2.51937	0.02	0.221346	1
gene:b4197,gene:b4198	ulaE	Chromosome:4422845-4424386	Wildtype1&2	AMP2	6.77411	38.2171	2.49612	0.03525	0.282707	1
gene:b2497	uraA	Chromosome:2618870-2620160	Wildtype1&2	AMP2	3.20274	18.0239	2.49253	0.0201	0.221346	1
gene:b3621	waaC	Chromosome:3795978-3796938	Wildtype1&2	AMP2	304.197	27.9897	-3.44204	0.01495	0.209247	2
gene:b3622	waaL	Chromosome:3796947-3798207	Wildtype1&2	AMP2	298.753	27.797	-3.42596	0.02695	0.2493	1
gene:b3629	waaS	Chromosome:3804180-3805116	Wildtype1&2	AMP2	64.3808	11.8194	-2.44548	0.02925	0.259432	1
gene:b3623	waaU	Chromosome:3798238-3799312	Wildtype1&2	AMP2	302.018	36.1397	-3.06298	0.03765	0.284827	1
gene:b2059	wcaA	Chromosome:2132557-2133397	Wildtype1&2	AMP2	1.61998	11.6826	2.85031	0.01575	0.210058	2
gene:b2056,gene:b2057,gene:b2058	wcaD	Chromosome:2129660-2132555	Wildtype1&2	AMP2	7.32834	39.7625	2.43985	0.02945	0.259925	2
gene:b2055	wcaE	Chromosome:2128903-2129650	Wildtype1&2	AMP2	4.60771	25.2487	2.45409	0.03935	0.286261	2
gene:b2054	wcaF	Chromosome:2128339-2128888	Wildtype1&2	AMP2	1.12899	14.2894	3.66184	0.0358	0.283048	1
gene:b2052	wcaG	Chromosome:2126224-2127190	Wildtype1&2	AMP2	1.22789	6.91299	2.49313	0.0333	0.273561	1
gene:b2050,gene:b2051	wcaI	Chromosome:2124522-2126222	Wildtype1&2	AMP2	1.09198	24.1625	4.46775	0.01195	0.200889	1
gene:b2047	wcaJ	Chromosome:2120159-2121554	Wildtype1&2	AMP2	1.13559	18.9592	4.06138	0.00835	0.19815	1
gene:b2044,gene:b2045	wcaL	Chromosome:2115906-2118404	Wildtype1&2	AMP2	6.73695	30.1354	2.16129	0.0401	0.287097	2
gene:b2042	wcaN	Chromosome:2113433-2114327	Wildtype1&2	AMP2	162.739	28.9847	-2.4892	0.04105	0.28759	1
gene:b2062	wza	Chromosome:2136103-2137243	Wildtype1&2	AMP2	0.79103	16.7431	4.40369	0.011	0.198768	1
gene:b2060	wzc	Chromosome:2133489-2135652	Wildtype1&2	AMP2	1.68336	15.9003	3.23964	0.00435	0.183687	3
gene:b0045	yaaU	Chromosome:45806-47138	Wildtype1&2	AMP2	1.4321	21.0975	3.88087	0.006	0.194649	2
gene:b0005	yaaX	Chromosome:5233-5530	Wildtype1&2	AMP2	21.2724	108.8	2.35463	0.0388	0.286261	1
gene:b0101	yacG	Chromosome:111648-111846	Wildtype1&2	AMP2	36.9105	206.669	2.48522	0.0457	0.29545	1
gene:b0141	yadN	Chromosome:156298-156883	Wildtype1&2	AMP2	1.58131	16.155	3.35279	0.0477	0.299769	1
transcript:b4503	yafF-1	Chromosome:239105-239378	Wildtype1&2	AMP2	41.5666	508.174	3.61183	0.00285	0.18005	1
gene:b0246	yafW	Chromosome:263689-264007	Wildtype1&2	AMP2	11.7982	102.508	3.1191	0.01085	0.198768	2
gene:b0248	yafX	Chromosome:264747-265206	Wildtype1&2	AMP2	3.75427	41.8733	3.47943	0.0074	0.19815	1
gene:b0267	yagA	Chromosome:280828-281983	Wildtype1&2	AMP2	1.14722	38.8275	5.08087	0.00665	0.19667	1
gene:b0268	yagE	Chromosome:282277-283186	Wildtype1&2	AMP2	1.92789	44.1478	4.51725	0.01265	0.202456	1
gene:b0269	yagF	Chromosome:283200-285168	Wildtype1&2	AMP2	0.321494	23.2429	6.17585	0.0401	0.287097	1
gene:b0270	yagG	Chromosome:285394-286777	Wildtype1&2	AMP2	0.787002	44.6465	5.82604	0.0048	0.183687	2
gene:b0271	yagH	Chromosome:286788-288399	Wildtype1&2	AMP2	0.863331	52.7026	5.93182	0.004	0.182329	1
gene:b0272	yagI	Chromosome:288403-289162	Wildtype1&2	AMP2	1.50299	140.405	6.54562	0.00575	0.189871	1
transcript:b0276	yagJ-1	Chromosome:291403-292231	Wildtype1&2	AMP2	9.9358	78.0314	2.97335	0.008	0.19815	1
gene:b0287	yagU	Chromosome:302990-303605	Wildtype1&2	AMP2	3031.07	220.323	-3.78213	0.03125	0.262538	2
gene:b0315	yahA	Chromosome:332370-333459	Wildtype1&2	AMP2	26.199	584.492	4.4796	0.0021	0.18005	1
gene:b0316	yahB	Chromosome:333500-334433	Wildtype1&2	AMP2	19.1595	139.579	2.86495	0.01185	0.200889	1
gene:b0317	yahC	Chromosome:334524-335022	Wildtype1&2	AMP2	14.4144	208.586	3.85506	0.00635	0.19667	1
gene:b0318	yahD	Chromosome:335279-335885	Wildtype1&2	AMP2	18.3807	133.78	2.8636	0.0096	0.19815	1
gene:b0319,gene:b0320,gene:b0321	yahE	Chromosome:335924-339743	Wildtype1&2	AMP2	4.63355	201.835	5.44492	0.0006	0.18005	1
gene:b0323	yahI	Chromosome:340164-341115	Wildtype1&2	AMP2	2.01802	75.9477	5.23399	0.0019	0.18005	1
gene:b0324	yahJ	Chromosome:341124-342507	Wildtype1&2	AMP2	17.4702	125.353	2.84303	0.02175	0.227541	1
gene:b0326	yahL	Chromosome:344175-344991	Wildtype1&2	AMP2	1.47078	34.9907	4.57232	0.0043	0.183687	1
gene:b0327	yahM	Chromosome:345403-345649	Wildtype1&2	AMP2	15.5518	236.18	3.92474	0.01185	0.200889	1
gene:b0385	yaiC	Chromosome:403702-404818	Wildtype1&2	AMP2	6.45235	89.8503	3.79963	0.00345	0.18005	1
gene:b0354	yaiL	Chromosome:376771-377311	Wildtype1&2	AMP2	15.1639	64.5334	2.0894	0.0421	0.290425	1
gene:b0364	yaiS	Chromosome:384058-384616	Wildtype1&2	AMP2	3.15387	54.5391	4.1121	0.01295	0.203502	1
gene:b0375	yaiV	Chromosome:394505-395129	Wildtype1&2	AMP2	3.95037	36.33	3.2011	0.01	0.19815	1
gene:b0379	yaiY	Chromosome:399024-399333	Wildtype1&2	AMP2	12.0499	346.82	4.8471	0.004	0.182329	1
gene:b0412	yajI	Chromosome:432311-432851	Wildtype1&2	AMP2	27.1732	125.515	2.2076	0.03555	0.283048	1
gene:b0427	yajR	Chromosome:445301-446666	Wildtype1&2	AMP2	12.716	92.3655	2.86071	0.0132	0.203502	1
gene:b0481	ybaK	Chromosome:506602-507082	Wildtype1&2	AMP2	39.2547	178.52	2.18515	0.0403	0.287097	1
gene:b0478	ybaL	Chromosome:501561-503238	Wildtype1&2	AMP2	10.7912	97.1627	3.17054	0.0094	0.19815	1
gene:b0466	ybaM	Chromosome:490109-490271	Wildtype1&2	AMP2	99.1828	604.016	2.60642	0.03335	0.273561	1
gene:b0447	ybaO	Chromosome:468382-468841	Wildtype1&2	AMP2	25.6089	116.529	2.18597	0.0393	0.286261	1
gene:b0442	ybaV	Chromosome:463936-464308	Wildtype1&2	AMP2	31.0793	159.297	2.3577	0.0248	0.240714	1
gene:b0454	ybaZ	Chromosome:475981-476371	Wildtype1&2	AMP2	10.6656	141.541	3.73018	0.0031	0.18005	2
gene:b0498	ybbC	Chromosome:527580-527949	Wildtype1&2	AMP2	37.398	427.57	3.51513	0.01265	0.202456	1
gene:b0511	ybbW	Chromosome:537632-539087	Wildtype1&2	AMP2	1.67461	60.6103	5.17766	0.0038	0.182329	1
gene:b0513	ybbY	Chromosome:540564-541866	Wildtype1&2	AMP2	5.13346	73.8887	3.84735	0.0039	0.182329	1
gene:b0527	ybcI	Chromosome:556031-556553	Wildtype1&2	AMP2	5.48834	169.959	4.95267	0.001	0.18005	1
gene:b0544	ybcK	Chromosome:568901-570428	Wildtype1&2	AMP2	3.16202	26.1332	3.04696	0.0099	0.19815	1
gene:b0545	ybcL	Chromosome:570892-571444	Wildtype1&2	AMP2	58.4499	317.411	2.44108	0.0306	0.261735	1
gene:b0547,gene:b0548,gene:b0549,gene:b0550,gene:b4509,gene:b4588	ybcN	Chromosome:572367-573870	Wildtype1&2	AMP2	22.5747	13483.5	9.22227	5e-05	0.18005	1
gene:b0577	ybdG	Chromosome:603415-604663	Wildtype1&2	AMP2	19.2903	85.9885	2.15627	0.04685	0.297019	1
gene:b0599	ybdH	Chromosome:632388-633477	Wildtype1&2	AMP2	22.3788	143.275	2.67859	0.0363	0.283434	1
gene:b0600	ybdL	Chromosome:633585-634746	Wildtype1&2	AMP2	2.93813	68.071	4.53407	0.00065	0.18005	1
gene:b0601,gene:b0602	ybdM	Chromosome:634746-636569	Wildtype1&2	AMP2	22.0517	223.359	3.3404	0.00635	0.19667	1
gene:b0608	ybdR	Chromosome:642087-643326	Wildtype1&2	AMP2	6.87336	123.256	4.1645	0.002	0.18005	1
gene:b0644	ybeQ	Chromosome:675569-676547	Wildtype1&2	AMP2	4.57364	36.1156	2.98121	0.00925	0.19815	2
gene:b0645,gene:b0646	ybeR	Chromosome:676710-678842	Wildtype1&2	AMP2	3.77406	104.403	4.7899	0.0004	0.18005	1
gene:b0647	ybeT	Chromosome:678851-679406	Wildtype1&2	AMP2	4.69856	128.647	4.77506	0.0033	0.18005	1
gene:b0648,gene:b0649	ybeU	Chromosome:679507-681663	Wildtype1&2	AMP2	16.9162	163.558	3.27332	0.00645	0.19667	1
gene:b4590	ybfK	Chromosome:720582-720840	Wildtype1&2	AMP2	0	13.5402	NaN	0.007	0.19667	1
gene:b0719	ybgD	Chromosome:752228-752795	Wildtype1&2	AMP2	1.91277	15.7516	3.04176	0.0188	0.21907	1
gene:b0735,gene:b4515	ybgE	Chromosome:774195-774602	Wildtype1&2	AMP2	14364.7	3076.64	-2.2231	0.03705	0.284827	2
gene:b0769	ybhH	Chromosome:800758-801811	Wildtype1&2	AMP2	1.20621	16.478	3.77198	0.0058	0.189871	2
gene:b0770	ybhI	Chromosome:801886-803320	Wildtype1&2	AMP2	0.905008	6.59609	2.86561	0.01465	0.209247	1
gene:b1029	ycdU	Chromosome:1095504-1096829	Wildtype1&2	AMP2	3.91074	51.1149	3.70823	0.00775	0.19815	2
gene:b1179	ycgL	Chromosome:1227713-1228007	Wildtype1&2	AMP2	187.53	25.3585	-2.88658	0.01775	0.216302	1
gene:b1203	ychF	Chromosome:1256720-1257812	Wildtype1&2	AMP2	55.0314	8.07699	-2.76837	0.03735	0.284827	1
gene:b1233	ychJ	Chromosome:1288673-1289132	Wildtype1&2	AMP2	2221.38	207.804	-3.41816	0.0278	0.252161	2
gene:b1251	yciI	Chromosome:1310568-1310865	Wildtype1&2	AMP2	256.951	39.1967	-2.71269	0.021	0.224929	2
gene:b1284	yciT	Chromosome:1343596-1344346	Wildtype1&2	AMP2	523.843	48.6905	-3.42742	0.03505	0.282707	1
gene:b4523	yciX	Chromosome:1335290-1335458	Wildtype1&2	AMP2	2128.52	384.296	-2.46956	0.03195	0.266341	1
gene:b4596	yciZ	Chromosome:1344435-1344609	Wildtype1&2	AMP2	27854.5	3015.03	-3.20767	0.04535	0.293715	1
gene:b1309	ycjM	Chromosome:1370215-1371895	Wildtype1&2	AMP2	1.41496	9.63447	2.76745	0.0124	0.202047	1
gene:b1310	ycjN	Chromosome:1371908-1373201	Wildtype1&2	AMP2	1.68034	17.0377	3.34191	0.00475	0.183687	1
gene:b1311,gene:b1312	ycjO	Chromosome:1373221-1374932	Wildtype1&2	AMP2	5.3799	28.2314	2.39165	0.0388	0.286261	1
gene:b1313	ycjQ	Chromosome:1374962-1376015	Wildtype1&2	AMP2	3.83822	19.5421	2.34807	0.03805	0.286261	1
gene:b1314	ycjR	Chromosome:1376033-1376822	Wildtype1&2	AMP2	0.716203	10.9365	3.93264	0.027	0.2493	1
transcript:b4524	ycjV-1	Chromosome:1380820-1381902	Wildtype1&2	AMP2	1.53074	20.2749	3.72739	0.0054	0.188464	1
gene:b1460	ydcC	Chromosome:1531815-1532952	Wildtype1&2	AMP2	1.4672	7.15282	2.28545	0.04685	0.297019	1
gene:b1441	ydcT	Chromosome:1512816-1513830	Wildtype1&2	AMP2	5.96829	29.7087	2.3155	0.0441	0.292996	2
gene:b1496	yddA	Chromosome:1577656-1579342	Wildtype1&2	AMP2	46.4373	2.32423	-4.32046	0.0113	0.199467	1
transcript:b1471	yddK-1	Chromosome:1544383-1545714	Wildtype1&2	AMP2	0.900866	6.04867	2.74723	0.0186	0.21907	2
gene:b1541	ydfZ	Chromosome:1629214-1629418	Wildtype1&2	AMP2	171.296	20.0742	-3.09308	0.0384	0.286261	1
gene:b1643	ydhI	Chromosome:1721024-1721261	Wildtype1&2	AMP2	395.9	75.8999	-2.38297	0.02285	0.23545	1
gene:b1692	ydiB	Chromosome:1773788-1774655	Wildtype1&2	AMP2	2.01494	11.7292	2.54129	0.0237	0.237248	1
gene:b1705	ydiE	Chromosome:1789612-1789804	Wildtype1&2	AMP2	562.748	68.652	-3.03511	0.00935	0.19815	2
gene:b1691	ydiN	Chromosome:1772511-1773777	Wildtype1&2	AMP2	2.35828	23.9399	3.34361	0.00385	0.182329	2
gene:b1780	yeaD	Chromosome:1863849-1864734	Wildtype1&2	AMP2	917.33	100.351	-3.19238	0.03125	0.262538	2
gene:b1794	yeaP	Chromosome:1877714-1878740	Wildtype1&2	AMP2	122.611	17.813	-2.78308	0.01615	0.213081	2
gene:b1801	yeaV	Chromosome:1883187-1884633	Wildtype1&2	AMP2	3.39247	33.5496	3.30589	0.00635	0.19667	1
gene:b1803	yeaX	Chromosome:1885844-1886810	Wildtype1&2	AMP2	3.57873	16.2006	2.17852	0.03555	0.283048	1
gene:b1862	yebB	Chromosome:1946250-1946853	Wildtype1&2	AMP2	2.58383	22.6301	3.13066	0.01295	0.203502	1
gene:b1877	yecT	Chromosome:1961971-1962460	Wildtype1&2	AMP2	35.2193	3.63604	-3.27593	0.0124	0.202047	1
gene:b1983	yeeN	Chromosome:2056857-2057574	Wildtype1&2	AMP2	424.585	30.2626	-3.81044	0.0203	0.222189	2
gene:b2007	yeeX	Chromosome:2079031-2079361	Wildtype1&2	AMP2	4053.65	682.691	-2.56992	0.04615	0.296761	2
gene:b2071	yegJ	Chromosome:2151184-2151646	Wildtype1&2	AMP2	14.8667	65.8203	2.14644	0.039	0.286261	1
gene:b2072,gene:b2073	yegK	Chromosome:2151710-2153128	Wildtype1&2	AMP2	4.6457	50.9204	3.45428	0.0044	0.183687	1
gene:b2108	yehA	Chromosome:2187379-2188414	Wildtype1&2	AMP2	2.1818	13.1955	2.59645	0.0244	0.238762	1
gene:b2109	yehB	Chromosome:2188429-2190910	Wildtype1&2	AMP2	2.06173	19.5498	3.24523	0.0044	0.183687	2
gene:b2119	yehL	Chromosome:2204595-2205684	Wildtype1&2	AMP2	2.24657	21.8604	3.28252	0.01	0.19815	1
gene:b2120,gene:b2121	yehM	Chromosome:2205694-2211100	Wildtype1&2	AMP2	5.42738	41.8727	2.94768	0.01775	0.216302	1
gene:b2154	yeiG	Chromosome:2243909-2244746	Wildtype1&2	AMP2	71.4616	15.1653	-2.23639	0.03335	0.273561	1
gene:b2187	yejL	Chromosome:2284128-2284356	Wildtype1&2	AMP2	843.457	120.82	-2.80345	0.0437	0.29254	1
gene:b2225	yfaP	Chromosome:2327366-2328143	Wildtype1&2	AMP2	1.80845	12.9823	2.84372	0.0243	0.238762	1
gene:b2226	yfaQ	Chromosome:2328147-2329797	Wildtype1&2	AMP2	1.54503	13.7313	3.15177	0.012	0.200889	1
gene:b2250	yfaZ	Chromosome:2363732-2364275	Wildtype1&2	AMP2	2.97027	31.9614	3.42767	0.01	0.19815	1
gene:b2271	yfbL	Chromosome:2385859-2386831	Wildtype1&2	AMP2	1.22702	6.88009	2.48727	0.03565	0.283048	1
gene:b2357	yfdN	Chromosome:2471543-2473585	Wildtype1&2	AMP2	2.01392	42.2526	4.39096	0.003	0.18005	1
gene:b2372	yfdV	Chromosome:2489241-2490186	Wildtype1&2	AMP2	0.844807	12.3165	3.86583	0.01385	0.205983	2
gene:b2448	yffQ	Chromosome:2563591-2563969	Wildtype1&2	AMP2	18.6442	197.294	3.40355	0.00495	0.183687	2
gene:b2449	yffR	Chromosome:2563979-2564372	Wildtype1&2	AMP2	38.0274	201.215	2.40363	0.02735	0.250604	1
gene:b2504	yfgG	Chromosome:2629289-2629481	Wildtype1&2	AMP2	2357.89	500.367	-2.23644	0.04505	0.293715	1
gene:b2605	yfiB	Chromosome:2743624-2744107	Wildtype1&2	AMP2	1634.69	191.289	-3.09519	0.0277	0.252161	2
gene:b2602	yfiL	Chromosome:2741359-2741725	Wildtype1&2	AMP2	462.961	59.9879	-2.94815	0.01565	0.210058	3
gene:b2632	yfjP	Chromosome:2767709-2768573	Wildtype1&2	AMP2	0.645867	14.3671	4.47539	0.0262	0.247393	1
gene:b2633	yfjQ	Chromosome:2768664-2769486	Wildtype1&2	AMP2	4.14471	64.2718	3.95484	0.00325	0.18005	1
gene:b2642	yfjW	Chromosome:2773317-2775021	Wildtype1&2	AMP2	136.957	13.1848	-3.37677	0.0263	0.247393	2
gene:b2643	yfjX	Chromosome:2775918-2776377	Wildtype1&2	AMP2	2.94226	18.2487	2.6328	0.03525	0.282707	1
gene:b2682,gene:b2683	ygaZ	Chromosome:2809616-2810679	Wildtype1&2	AMP2	700.041	57.606	-3.60315	0.01645	0.213081	2
gene:b2769,gene:b2770,gene:b2771	ygcQ	Chromosome:2894918-2897870	Wildtype1&2	AMP2	5.61873	49.75	3.14638	0.0082	0.19815	1
gene:b4463	ygcU	Chromosome:2897963-2899418	Wildtype1&2	AMP2	2.19505	12.2189	2.47679	0.01965	0.21907	1
gene:b2774	ygcW	Chromosome:2899487-2900273	Wildtype1&2	AMP2	2.87883	27.5114	3.25648	0.00695	0.19667	1
gene:b4464	ygfQ	Chromosome:3027120-3028488	Wildtype1&2	AMP2	2.87171	18.806	2.71121	0.0111	0.198768	1
gene:b2886,gene:b2887	ygfS	Chromosome:3028523-3030931	Wildtype1&2	AMP2	1.80539	18.8733	3.38596	0.0069	0.19667	1
gene:b2930,gene:b4465	yggF	Chromosome:3075216-3077456	Wildtype1&2	AMP2	1.7173	22.4037	3.70552	0.0038	0.182329	1
gene:b2951	yggS	Chromosome:3095097-3095802	Wildtype1&2	AMP2	167.927	25.6747	-2.70941	0.0213	0.225987	1
transcript:b2970	yghF-1	Chromosome:3112092-3112941	Wildtype1&2	AMP2	2.31414	11.4207	2.30311	0.0384	0.286261	1
gene:b2984	yghR	Chromosome:3132453-3133212	Wildtype1&2	AMP2	1.08691	18.9381	4.12298	0.01705	0.214435	1
gene:b2985	yghS	Chromosome:3133243-3133957	Wildtype1&2	AMP2	5.6246	27.5306	2.29121	0.0301	0.260168	1
gene:b2986	yghT	Chromosome:3134130-3134823	Wildtype1&2	AMP2	1.05427	23.5074	4.4788	0.02005	0.221346	1
gene:b2998	yghW	Chromosome:3146449-3146737	Wildtype1&2	AMP2	830.796	57.2388	-3.85943	0.01975	0.219505	3
gene:b3078	ygjI	Chromosome:3226233-3227667	Wildtype1&2	AMP2	1.19517	6.52882	2.4496	0.0404	0.287097	1
gene:b3079	ygjJ	Chromosome:3227800-3228871	Wildtype1&2	AMP2	1.37271	15.9164	3.53541	0.0072	0.197782	1
gene:b3080	ygjK	Chromosome:3228887-3231239	Wildtype1&2	AMP2	0.996657	8.69794	3.12551	0.0104	0.19815	1
gene:b3086	ygjQ	Chromosome:3236539-3237232	Wildtype1&2	AMP2	2.61817	14.7722	2.49625	0.03935	0.286261	1
gene:b3120	yhaB	Chromosome:3267853-3268393	Wildtype1&2	AMP2	4.23213	26.0763	2.62328	0.04025	0.287097	1
gene:b3105	yhaJ	Chromosome:3253317-3254214	Wildtype1&2	AMP2	3.41103	28.099	3.04224	0.01005	0.19815	1
gene:b4470	yhaM	Chromosome:3255340-3256651	Wildtype1&2	AMP2	0.74894	23.7394	4.98629	0.00615	0.19667	1
gene:b3110	yhaO	Chromosome:3256678-3258010	Wildtype1&2	AMP2	10.0905	45.1727	2.16245	0.0409	0.287097	1
gene:b3233	yhcB	Chromosome:3380190-3380589	Wildtype1&2	AMP2	162.457	26.8286	-2.59821	0.01655	0.213608	1
gene:b3211	yhcC	Chromosome:3353120-3354050	Wildtype1&2	AMP2	2.90116	17.0956	2.55892	0.01635	0.213081	1
gene:b3376	yhfS	Chromosome:3504934-3506020	Wildtype1&2	AMP2	1.48574	14.566	3.29335	0.00845	0.19815	1
gene:b3377	yhfT	Chromosome:3506031-3507336	Wildtype1&2	AMP2	2.95762	18.0315	2.60801	0.01565	0.210058	1
gene:b3382	yhfY	Chromosome:3511059-3511422	Wildtype1&2	AMP2	7.28574	41.7944	2.52016	0.0305	0.261501	2
gene:b3484	yhhI	Chromosome:3624377-3625514	Wildtype1&2	AMP2	2.15852	12.6715	2.55347	0.0174	0.215318	1
gene:b3473	yhhS	Chromosome:3610515-3611733	Wildtype1&2	AMP2	3.99748	29.7165	2.8941	0.01335	0.203502	1
gene:b3520	yhjB	Chromosome:3671291-3671894	Wildtype1&2	AMP2	12.3341	81.9094	2.73137	0.0128	0.203502	1
gene:b3552	yiaD	Chromosome:3716546-3717206	Wildtype1&2	AMP2	3.04038	34.6193	3.50926	0.00675	0.19667	1
gene:b3579	yiaO	Chromosome:3746093-3747080	Wildtype1&2	AMP2	1.62742	11.0832	2.76771	0.03515	0.282707	1
gene:b3584	yiaT	Chromosome:3751127-3751868	Wildtype1&2	AMP2	1.06324	12.0535	3.50292	0.0344	0.278996	1
gene:b3587	yiaW	Chromosome:3754104-3754428	Wildtype1&2	AMP2	0	25.1646	NaN	0.00015	0.18005	2
gene:b3589	yiaY	Chromosome:3756675-3757827	Wildtype1&2	AMP2	2.09012	16.9615	3.02061	0.00975	0.19815	2
gene:b3618	yibB	Chromosome:3792825-3793683	Wildtype1&2	AMP2	391.879	41.5486	-3.23753	0.0152	0.209488	2
gene:b3597	yibH	Chromosome:3770242-3771379	Wildtype1&2	AMP2	0.627359	9.3935	3.9043	0.01505	0.209247	1
gene:b3664	yicO	Chromosome:3842454-3843789	Wildtype1&2	AMP2	1.53954	16.5927	3.42998	0.0098	0.19815	1
gene:b3696	yidX	Chromosome:3875437-3876094	Wildtype1&2	AMP2	94.545	16.7623	-2.49578	0.0273	0.250604	1
gene:b4482	yigE	Chromosome:4000291-4001056	Wildtype1&2	AMP2	4.16161	18.664	2.16505	0.04135	0.288569	1
gene:b3874	yihN	Chromosome:4062246-4063512	Wildtype1&2	AMP2	1.20077	10.7916	3.16787	0.01445	0.209247	1
gene:b3876	yihO	Chromosome:4064362-4065766	Wildtype1&2	AMP2	2.32192	11.3432	2.28843	0.0285	0.255931	1
gene:b3883	yihV	Chromosome:4073738-4074635	Wildtype1&2	AMP2	2.89834	16.8862	2.54255	0.0459	0.296211	1
gene:b3896	yiiG	Chromosome:4087001-4088057	Wildtype1&2	AMP2	2.9461	14.7673	2.32553	0.04085	0.287097	1
gene:b4023	yjbD	Chromosome:4231358-4231631	Wildtype1&2	AMP2	1065.51	120.055	-3.14978	0.0209	0.224929	2
gene:b4027,gene:b4028,gene:b4029	yjbF	Chromosome:4236261-4239730	Wildtype1&2	AMP2	4.93496	42.0983	3.09265	0.0145	0.209247	2
gene:b4048	yjbM	Chromosome:4260598-4261306	Wildtype1&2	AMP2	1.10322	10.5816	3.26177	0.0233	0.236347	1
gene:b4083	yjcS	Chromosome:4304611-4306597	Wildtype1&2	AMP2	0.78885	10.3576	3.71479	0.0074	0.19815	1
gene:b4182	yjfJ	Chromosome:4410552-4411251	Wildtype1&2	AMP2	1.79902	17.0946	3.24826	0.01095	0.198768	1
gene:b4183	yjfK	Chromosome:4411301-4411961	Wildtype1&2	AMP2	3.27161	22.5145	2.78278	0.01925	0.21907	1
gene:b4185	yjfM	Chromosome:4412386-4413025	Wildtype1&2	AMP2	0.785185	13.0381	4.05356	0.04505	0.293715	1
gene:b4358	yjjN	Chromosome:4595989-4597012	Wildtype1&2	AMP2	4.19766	19.0004	2.17837	0.0467	0.297019	1
gene:b4365,gene:b4366	yjjQ	Chromosome:4603476-4604837	Wildtype1&2	AMP2	620.163	60.7576	-3.35151	0.0266	0.248152	3
gene:b4394	yjjX	Chromosome:4633232-4633745	Wildtype1&2	AMP2	3.39228	16.7144	2.30077	0.0467	0.297019	2
gene:b4567	yjjZ	Chromosome:4605803-4606040	Wildtype1&2	AMP2	79281.5	1866.99	-5.40819	0.0013	0.18005	5
transcript:b0258	ykfC-1	Chromosome:272846-273954	Wildtype1&2	AMP2	3.48602	17.0451	2.2897	0.03405	0.277407	1
transcript:b0235	ykfJ-1	Chromosome:253478-253685	Wildtype1&2	AMP2	0	25.215	NaN	0.01125	0.199467	1
transcript:b4628	ykfK-1	Chromosome:266775-266967	Wildtype1&2	AMP2	0	46.1689	NaN	0.007	0.19667	1
gene:b0310	ykgH	Chromosome:324695-325364	Wildtype1&2	AMP2	2.4314	21.2179	3.12542	0.01055	0.198768	1
gene:b0295	ykgL	Chromosome:312111-312339	Wildtype1&2	AMP2	20.1698	159.711	2.98519	0.02555	0.243877	1
gene:b0296,gene:b4506	ykgM	Chromosome:312373-312777	Wildtype1&2	AMP2	144.849	948.493	2.71109	0.0302	0.260168	1
transcript:b0392	ykiA-1	Chromosome:408608-408950	Wildtype1&2	AMP2	32.469	144.867	2.15759	0.0407	0.287097	1
gene:b4572	ylbE	Chromosome:548356-549616	Wildtype1&2	AMP2	0.746269	61.4883	6.36447	0.01235	0.202047	1
gene:b0520,gene:b0521	ylbF	Chromosome:549626-551332	Wildtype1&2	AMP2	2.9284	144.493	5.62474	0.00085	0.18005	1
transcript:b0502	ylbG-1	Chromosome:529594-530016	Wildtype1&2	AMP2	24.2359	154.567	2.67302	0.01325	0.203502	1
gene:b4518	ymdF	Chromosome:1068080-1068254	Wildtype1&2	AMP2	474.965	4604.43	3.27713	0.01875	0.21907	1
gene:b1137	ymfD	Chromosome:1196866-1197532	Wildtype1&2	AMP2	128.254	5.70052	-4.49177	0.0071	0.19667	2
gene:b1138	ymfE	Chromosome:1197532-1198237	Wildtype1&2	AMP2	128.44	20.1028	-2.67563	0.0312	0.262538	1
gene:b1143	ymfI	Chromosome:1201496-1202084	Wildtype1&2	AMP2	2333.19	316.964	-2.87991	0.0426	0.291267	2
gene:b1153	ymfQ	Chromosome:1206142-1207497	Wildtype1&2	AMP2	3.52479	25.6103	2.86111	0.02095	0.224929	1
gene:b1375	ynaE	Chromosome:1433990-1434224	Wildtype1&2	AMP2	1160.58	115.042	-3.33461	0.0179	0.216302	2
gene:b1408,gene:b1409	ynbA	Chromosome:1477620-1479122	Wildtype1&2	AMP2	2.89639	29.4744	3.34713	0.01035	0.19815	1
gene:b1452	yncE	Chromosome:1523306-1524368	Wildtype1&2	AMP2	977.65	32.2623	-4.9214	0.01075	0.198768	3
gene:b1587	ynfE	Chromosome:1658068-1660495	Wildtype1&2	AMP2	85.6686	9.96535	-3.10377	0.02975	0.260168	1
gene:b1551	ynfN	Chromosome:1631001-1652838	Wildtype1&2	AMP2	195.347	0	NaN	0.01705	0.214435	2
gene:b1809	yoaB	Chromosome:1893366-1893711	Wildtype1&2	AMP2	207.188	32.4058	-2.67661	0.04085	0.287097	2
gene:b1796	yoaG	Chromosome:1879402-1879585	Wildtype1&2	AMP2	45.6142	0	NaN	0.01205	0.200889	1
gene:b4582,transcript:b4582	yoeA	Chromosome:2068634-2070474	Wildtype1&2	AMP2	488.897	34.9035	-3.80809	0.0209	0.224929	2
gene:b2137	yohF	Chromosome:2226508-2227270	Wildtype1&2	AMP2	7.11234	30.5561	2.10306	0.03945	0.28641	2
gene:b2384,gene:b2385	ypdE	Chromosome:2504509-2506632	Wildtype1&2	AMP2	2.21237	16.624	2.90961	0.02625	0.247393	1
gene:b2466	ypfG	Chromosome:2581733-2582777	Wildtype1&2	AMP2	9.16487	50.4848	2.46166	0.02645	0.247393	2
gene:b2543	yphA	Chromosome:2673345-2673768	Wildtype1&2	AMP2	3.20598	49.6895	3.9541	0.01295	0.203502	1
gene:b2545	yphC	Chromosome:2674699-2675761	Wildtype1&2	AMP2	1.71713	15.3697	3.16202	0.0104	0.19815	2
gene:b2546	yphD	Chromosome:2675826-2676825	Wildtype1&2	AMP2	1.9629	16.1042	3.03637	0.01485	0.209247	1
gene:b2549	yphG	Chromosome:2679463-2682745	Wildtype1&2	AMP2	1.72439	20.6385	3.58118	0.00975	0.19815	1
transcript:b2650	ypjC-1	Chromosome:2783637-2785011	Wildtype1&2	AMP2	1.06094	5.42547	2.35441	0.0429	0.291267	1
gene:b2775	yqcE	Chromosome:2900591-2901869	Wildtype1&2	AMP2	5.03125	30.563	2.6028	0.0164	0.213081	1
gene:b3095	yqjA	Chromosome:3247772-3248435	Wildtype1&2	AMP2	382.892	53.5804	-2.83716	0.03915	0.286261	1
gene:b3151	yraQ	Chromosome:3297097-3298138	Wildtype1&2	AMP2	2.54234	20.3959	3.00405	0.0085	0.19815	1
gene:b4210	ytfF	Chromosome:4432090-4433056	Wildtype1&2	AMP2	1.17751	13.0518	3.47045	0.0099	0.19815	2
gene:b1882	cheY	Chromosome:1967047-1967437	Wildtype1&2	BUT2	80.6995	0	NaN	5e-05	0.1745	1
gene:b0594	entE	Chromosome:626069-627680	Wildtype1&2	BUT2	233.342	3.21986	-6.1793	0.00025	0.1745	3
gene:b0586,gene:b4511	entF	Chromosome:613941-618038	Wildtype1&2	BUT2	445.272	2.029	-7.77777	0.00015	0.1745	2
gene:b1079	flgH	Chromosome:1135563-1136262	Wildtype1&2	BUT2	12.631	0	NaN	0.00035	0.1745	2
gene:b0849	grxA	Chromosome:890495-890753	Wildtype1&2	BUT2	98.0436	0	NaN	0.00035	0.1745	1
gene:b3772	ilvA	Chromosome:3955330-3956875	Wildtype1&2	BUT2	19.7826	804.398	5.34561	0.0003	0.1745	2
gene:b1352,gene:b4526	kilR	Chromosome:1417837-1418229	Wildtype1&2	BUT2	138.578	0	NaN	0.0007	0.2443	1
transcript:b0553	nmpC-1	Chromosome:574528-576825	Wildtype1&2	BUT2	1135.92	37.9297	-4.90439	0.0005	0.213278	1
gene:b2060	wzc	Chromosome:2133489-2135652	Wildtype1&2	BUT2	2.07101	98.5063	5.57181	0.0003	0.1745	3
gene:b4567	yjjZ	Chromosome:4605803-4606040	Wildtype1&2	BUT2	97556.1	718.872	-7.08435	0.00055	0.213278	5
gene:b3255	accB	Chromosome:3405435-3405906	Wildtype1&2	HEX1	1154.73	144.302	-3.0004	0.0239	0.247551	2
gene:b0114	aceE	Chromosome:123016-125680	Wildtype1&2	HEX1	7080.52	442.451	-4.00027	0.0274	0.253403	1
gene:b0115	aceF	Chromosome:125694-127587	Wildtype1&2	HEX1	855.107	106.129	-3.01029	0.0464	0.296243	1
gene:b1276	acnA	Chromosome:1335830-1338506	Wildtype1&2	HEX1	125.69	1528.79	3.60445	0.0298	0.260139	1
gene:b4069	acs	Chromosome:4285412-4287371	Wildtype1&2	HEX1	7.11677	2707.5	8.57152	0.0004	0.108239	2
gene:b4067,gene:b4068	actP	Chromosome:4283252-4285213	Wildtype1&2	HEX1	4.10338	1449.48	8.46451	0.0002	0.100914	2
gene:b4115	adiC	Chromosome:4335693-4337031	Wildtype1&2	HEX1	146.57	10.234	-3.84014	0.0191	0.24001	1
gene:b4116	adiY	Chromosome:4337167-4337929	Wildtype1&2	HEX1	2251.72	23.7351	-6.56786	0.0027	0.170293	2
gene:b0474	adk	Chromosome:497174-497819	Wildtype1&2	HEX1	1321.22	42.2612	-4.96639	0.0046	0.190974	1
gene:b3141	agaI	Chromosome:3286269-3287025	Wildtype1&2	HEX1	2.91543	0	NaN	0.00365	0.186691	1
transcript:b3134,transcript:b3135	agaW-1	Chromosome:3280700-3281625	Wildtype1&2	HEX1	3.96001	35.1017	3.14796	0.01485	0.22904	2
gene:b4269	ahr	Chromosome:4495189-4496209	Wildtype1&2	HEX1	4.63963	41.0788	3.14631	0.0134	0.221568	1
gene:b2670	alaE	Chromosome:2799163-2799613	Wildtype1&2	HEX1	804.162	14.712	-5.77242	0.0015	0.130348	2
gene:b1415	aldA	Chromosome:1488231-1489671	Wildtype1&2	HEX1	96.4496	1341.76	3.7982	0.0187	0.24001	1
gene:b3588	aldB	Chromosome:3754972-3756511	Wildtype1&2	HEX1	27.6437	1118.4	5.33835	0.0025	0.163519	2
gene:b0515	allE	Chromosome:543260-544046	Wildtype1&2	HEX1	37.4517	5.76615	-2.69935	0.0432	0.288534	1
gene:b2624	alpA	Chromosome:2758643-2758856	Wildtype1&2	HEX1	18.1398	0	NaN	0.0456	0.293368	1
gene:b1453	ansP	Chromosome:1524480-1525980	Wildtype1&2	HEX1	22.5957	4.38644	-2.36493	0.0277	0.254121	1
gene:b2214	apbE	Chromosome:2310478-2311534	Wildtype1&2	HEX1	27.0031	3.21235	-3.07142	0.01355	0.221568	1
gene:b0980	appA	Chromosome:1040616-1041915	Wildtype1&2	HEX1	384.216	28.714	-3.74209	0.0263	0.252423	1
gene:b0469	apt	Chromosome:491411-491963	Wildtype1&2	HEX1	220.02	18.2761	-3.58961	0.023	0.244725	1
gene:b0875	aqpZ	Chromosome:915351-916047	Wildtype1&2	HEX1	11.1608	74.5187	2.73916	0.01155	0.219097	2
gene:b0062	araA	Chromosome:66834-68337	Wildtype1&2	HEX1	17.4569	131.133	2.90916	0.04355	0.288534	1
gene:b1901	araF	Chromosome:1985138-1986128	Wildtype1&2	HEX1	18.748	207.131	3.46573	0.01285	0.221568	1
gene:b1900	araG	Chromosome:1983554-1985069	Wildtype1&2	HEX1	16.4212	79.9329	2.28323	0.04325	0.288534	1
gene:b2310	argT	Chromosome:2427008-2427791	Wildtype1&2	HEX1	18.1582	703.777	5.27643	0.0005	0.108239	1
gene:b1693	aroD	Chromosome:1774685-1775444	Wildtype1&2	HEX1	61.6663	9.52827	-2.69419	0.0219	0.242273	1
gene:b2601	aroF	Chromosome:2740079-2741150	Wildtype1&2	HEX1	1268.25	51.4676	-4.62303	0.0106	0.214991	3
gene:b1704	aroH	Chromosome:1788434-1789481	Wildtype1&2	HEX1	89.0831	13.1925	-2.75544	0.01915	0.24001	1
gene:b0388	aroL	Chromosome:406404-406929	Wildtype1&2	HEX1	1381.41	25.2476	-5.77385	0.0001	0.0588667	1
gene:b0860	artJ	Chromosome:899843-900575	Wildtype1&2	HEX1	348.984	27.0797	-3.68788	0.0273	0.253403	2
gene:b3744	asnA	Chromosome:3927154-3928147	Wildtype1&2	HEX1	121.607	3.43313	-5.14656	0.0063	0.200682	2
gene:b0674	asnB	Chromosome:697512-699177	Wildtype1&2	HEX1	377.032	10.8278	-5.12188	0.0035	0.184507	2
gene:b0928	aspC	Chromosome:984518-985709	Wildtype1&2	HEX1	632.504	66.8968	-3.24107	0.0238	0.247551	2
gene:b1744,gene:b1745,gene:b1746,gene:b1747,gene:b1748	astE	Chromosome:1825954-1831982	Wildtype1&2	HEX1	9.1044	2868.27	8.2994	0.00025	0.108239	2
gene:b2224	atoB	Chromosome:2326108-2327293	Wildtype1&2	HEX1	1.97268	11.9578	2.59973	0.03455	0.268571	2
gene:b2221,gene:b2222,gene:b2223	atoD	Chromosome:2323446-2326078	Wildtype1&2	HEX1	7.05718	96.9638	3.78028	0.00835	0.207692	2
gene:b3737	atpE	Chromosome:3920949-3921189	Wildtype1&2	HEX1	7584.88	803.465	-3.23882	0.0363	0.275724	2
gene:b3736	atpF	Chromosome:3920417-3920888	Wildtype1&2	HEX1	2862.79	231.57	-3.6279	0.02685	0.25322	2
gene:b3735	atpH	Chromosome:3919869-3920403	Wildtype1&2	HEX1	4139.04	360.379	-3.52171	0.03	0.260139	2
gene:b3057	bacA	Chromosome:3203309-3204131	Wildtype1&2	HEX1	12.6174	61.9102	2.29477	0.03195	0.26328	2
gene:b3337	bfd	Chromosome:3466796-3466991	Wildtype1&2	HEX1	25296.9	4129.69	-2.61486	0.0388	0.279381	3
gene:b4409	blr	Chromosome:1704550-1704676	Wildtype1&2	HEX1	2466.36	0	NaN	0.00155	0.130348	1
gene:b0435	bolA	Chromosome:454471-454789	Wildtype1&2	HEX1	106.585	2561.06	4.58666	0.0012	0.128436	2
gene:b0401	brnQ	Chromosome:419590-420910	Wildtype1&2	HEX1	41.4023	301.775	2.86569	0.02335	0.244725	1
gene:b4189	bsmA	Chromosome:4416440-4416770	Wildtype1&2	HEX1	1073.93	13724.7	3.67581	0.0293	0.25916	1
gene:b0032	carA	Chromosome:29650-30799	Wildtype1&2	HEX1	60.2187	2.83523	-4.40867	0.00625	0.200682	1
gene:b0033	carB	Chromosome:30816-34038	Wildtype1&2	HEX1	46.9215	4.69528	-3.32096	0.0243	0.248661	1
gene:b1737	chbC	Chromosome:1819855-1821214	Wildtype1&2	HEX1	1.4908	7.1231	2.25642	0.03935	0.279381	2
gene:b1888	cheA	Chromosome:1973359-1975324	Wildtype1&2	HEX1	82.391	3.58874	-4.52094	0.00835	0.207692	3
gene:b1887	cheW	Chromosome:1972835-1973339	Wildtype1&2	HEX1	105.681	4.61238	-4.51806	0.01285	0.221568	2
gene:b1881	cheZ	Chromosome:1966392-1967037	Wildtype1&2	HEX1	202.095	29.3936	-2.78146	0.0376	0.279375	3
gene:b4224,gene:b4225	chpS	Chromosome:4448446-4449042	Wildtype1&2	HEX1	78.6329	427.54	2.44285	0.0386	0.279375	1
gene:b1625	cnu	Chromosome:1704948-1705164	Wildtype1&2	HEX1	1337.6	54.2763	-4.62318	0.00295	0.179543	1
gene:b0080	cra	Chromosome:88027-89032	Wildtype1&2	HEX1	288.059	44.6342	-2.69014	0.0262	0.252423	1
gene:b1039	csgE	Chromosome:1102151-1102541	Wildtype1&2	HEX1	727.013	37.9191	-4.26099	0.0164	0.236428	2
gene:b1038	csgF	Chromosome:1101710-1102127	Wildtype1&2	HEX1	153.255	3.06997	-5.64157	0.02005	0.24001	1
gene:b2659	csiD	Chromosome:2788984-2789962	Wildtype1&2	HEX1	8.93012	2394.57	8.06687	0.0001	0.0588667	2
gene:b2535	csiE	Chromosome:2665434-2667846	Wildtype1&2	HEX1	38.1587	1649.54	5.43391	0.0038	0.189037	1
gene:b2664	csiR	Chromosome:2795673-2796336	Wildtype1&2	HEX1	71.645	790.823	3.46442	0.0085	0.207835	1
gene:b0880	cspD	Chromosome:922365-922590	Wildtype1&2	HEX1	1233.78	15942.1	3.69169	0.01105	0.214991	1
gene:b0623	cspE	Chromosome:657291-657501	Wildtype1&2	HEX1	10309.8	113008	3.45433	0.03125	0.26328	1
gene:b2696	csrA	Chromosome:2818960-2819146	Wildtype1&2	HEX1	16506.2	134103	3.02226	0.03065	0.260857	1
gene:b0598	cstA	Chromosome:629893-631999	Wildtype1&2	HEX1	13.0333	544.182	5.38382	0.00045	0.108239	1
gene:b1449	curA	Chromosome:1519026-1520064	Wildtype1&2	HEX1	10.7079	51.3025	2.26036	0.0367	0.275797	1
gene:b0572	cusC	Chromosome:595599-596973	Wildtype1&2	HEX1	19.9918	3.15166	-2.66523	0.0147	0.227721	2
gene:b1874	cutC	Chromosome:1958519-1959266	Wildtype1&2	HEX1	45.322	627.584	3.79152	0.0037	0.186691	1
gene:b2313	cvpA	Chromosome:2430274-2430763	Wildtype1&2	HEX1	147.519	17.1779	-3.10227	0.02505	0.249522	2
gene:b1418	cybB	Chromosome:1490901-1491432	Wildtype1&2	HEX1	172.421	28.025	-2.62115	0.04725	0.299081	1
gene:b4208	cycA	Chromosome:4429863-4431276	Wildtype1&2	HEX1	33.9856	258.662	2.92807	0.01605	0.23498	1
gene:b0886	cydC	Chromosome:927473-929195	Wildtype1&2	HEX1	79.1715	9.67031	-3.03335	0.00985	0.214991	1
gene:b2422,gene:b2423,gene:b2424,gene:b2425	cysA	Chromosome:2539716-2543528	Wildtype1&2	HEX1	334.009	47.4846	-2.81436	0.02065	0.241485	1
gene:b2752	cysD	Chromosome:2875420-2876329	Wildtype1&2	HEX1	493.05	69.207	-2.83274	0.039	0.279381	1
gene:b2762	cysH	Chromosome:2887577-2888312	Wildtype1&2	HEX1	157.253	24.2514	-2.69695	0.0262	0.252423	1
gene:b2763,gene:b2764	cysI	Chromosome:2888386-2891898	Wildtype1&2	HEX1	331.624	54.5801	-2.6031	0.03785	0.279375	1
gene:b2414	cysK	Chromosome:2532408-2533380	Wildtype1&2	HEX1	3739.69	464.014	-3.01068	0.0299	0.260139	1
gene:b2421	cysM	Chromosome:2538671-2539583	Wildtype1&2	HEX1	37.7617	6.17092	-2.61337	0.0347	0.268571	1
gene:b4214	cysQ	Chromosome:4436754-4437495	Wildtype1&2	HEX1	110.458	1172.9	3.40851	0.0106	0.214991	1
gene:b0839	dacC	Chromosome:880726-881929	Wildtype1&2	HEX1	114.23	759.966	2.734	0.0302	0.260162	1
gene:b3387	dam	Chromosome:3515076-3515913	Wildtype1&2	HEX1	832.435	120.929	-2.78317	0.04065	0.282074	1
gene:b3809,gene:b3810,gene:b3811,gene:b3812	dapF	Chromosome:3994761-3997899	Wildtype1&2	HEX1	242.206	43.4738	-2.47802	0.033	0.264101	1
gene:b3507	dctR	Chromosome:3654682-3655213	Wildtype1&2	HEX1	687.22	41.1101	-4.06321	0.003	0.179543	1
gene:b3227	dcuD	Chromosome:3374868-3376236	Wildtype1&2	HEX1	24.2725	4.87126	-2.31696	0.0271	0.25322	1
gene:b4124,gene:b4125	dcuR	Chromosome:4349314-4351662	Wildtype1&2	HEX1	311.648	55.8927	-2.47919	0.03665	0.275797	1
gene:b1487	ddpA	Chromosome:1560930-1562481	Wildtype1&2	HEX1	6.77134	174.914	4.69106	0.0009	0.108239	1
gene:b1488	ddpX	Chromosome:1562494-1563076	Wildtype1&2	HEX1	1.85376	530.28	8.16016	0.0172	0.24001	2
gene:b1952	dsrB	Chromosome:2024634-2024823	Wildtype1&2	HEX1	48.7463	732.41	3.90929	0.01825	0.24001	1
gene:b1634	dtpA	Chromosome:1712768-1714271	Wildtype1&2	HEX1	91.5914	8.56357	-3.41893	0.0068	0.200682	1
gene:b3496	dtpB	Chromosome:3640861-3642331	Wildtype1&2	HEX1	20.1171	206.787	3.36165	0.0096	0.213253	1
gene:b2140	dusC	Chromosome:2229437-2230385	Wildtype1&2	HEX1	2.27657	22.6127	3.3122	0.00785	0.203869	2
gene:b2578	eamB	Chromosome:2715422-2716010	Wildtype1&2	HEX1	121.307	11.112	-3.44846	0.0193	0.24001	1
gene:b4411	ecnB	Chromosome:4376552-4376699	Wildtype1&2	HEX1	335.675	4283.14	3.67353	0.00685	0.200682	1
gene:b1018	efeO	Chromosome:1082242-1083370	Wildtype1&2	HEX1	44.4118	5.12026	-3.11665	0.00625	0.200682	3
transcript:b4490	efeU-1	Chromosome:1081355-1082185	Wildtype1&2	HEX1	141.876	30.2041	-2.23181	0.04295	0.288534	3
gene:b2945	endA	Chromosome:3090346-3091054	Wildtype1&2	HEX1	8.55101	49.6418	2.53739	0.0195	0.24001	1
gene:b0583	entD	Chromosome:609458-610079	Wildtype1&2	HEX1	205.679	13.9967	-3.87723	0.0132	0.221568	2
gene:b3613	envC	Chromosome:3786837-3788097	Wildtype1&2	HEX1	64.2675	3.02915	-4.4071	0.0088	0.210011	1
gene:b4146	epmB	Chromosome:4374628-4375657	Wildtype1&2	HEX1	149.332	22.9529	-2.70177	0.04255	0.287693	2
gene:b2326,gene:b2327,gene:b2328	epmC	Chromosome:2444202-2446384	Wildtype1&2	HEX1	394.261	64.5318	-2.61107	0.03545	0.270431	1
gene:b1556	essQ	Chromosome:1631001-1652838	Wildtype1&2	HEX1	72.2058	12.85	-2.49035	0.04385	0.288534	1
gene:b2456	eutN	Chromosome:2571762-2572050	Wildtype1&2	HEX1	0	9.16287	NaN	0.0161	0.23498	2
gene:b2370	evgS	Chromosome:2484373-2487967	Wildtype1&2	HEX1	629.171	72.6122	-3.11517	0.03975	0.279675	2
gene:b3006	exbB	Chromosome:3151249-3151984	Wildtype1&2	HEX1	484.103	71.5236	-2.75882	0.0233	0.244725	2
gene:b3005	exbD	Chromosome:3150817-3151243	Wildtype1&2	HEX1	405.93	63.4996	-2.67641	0.0188	0.24001	3
gene:b3845	fadA	Chromosome:4027608-4028772	Wildtype1&2	HEX1	2.38661	122.391	5.68039	0.00425	0.190974	2
gene:b3846	fadB	Chromosome:4028781-4030971	Wildtype1&2	HEX1	8.07063	501.306	5.95687	0.00075	0.108239	2
gene:b1805	fadD	Chromosome:1888060-1889746	Wildtype1&2	HEX1	14.6	2131.74	7.18992	5e-05	0.0588667	1
gene:b0221	fadE	Chromosome:240858-243303	Wildtype1&2	HEX1	9.40638	259.124	4.78386	0.0046	0.190974	2
gene:b3081	fadH	Chromosome:3231664-3233683	Wildtype1&2	HEX1	2.85013	109.983	5.27011	0.0024	0.15994	2
gene:b2341,gene:b2342	fadJ	Chromosome:2457014-2460469	Wildtype1&2	HEX1	27.871	657.339	4.5598	0.0069	0.200682	1
gene:b2344	fadL	Chromosome:2461305-2462646	Wildtype1&2	HEX1	25.6919	1859.2	6.17723	0.0001	0.0588667	1
gene:b2912	fau	Chromosome:3056240-3056789	Wildtype1&2	HEX1	135.894	17.0464	-2.99494	0.01665	0.239056	1
gene:b4079	fdhF	Chromosome:4297218-4299366	Wildtype1&2	HEX1	73.2837	9.40324	-2.96226	0.035	0.268739	2
gene:b1385	feaB	Chromosome:1447518-1449018	Wildtype1&2	HEX1	4.53911	30.8398	2.76431	0.02185	0.242273	1
gene:b1384	feaR	Chromosome:1446377-1447283	Wildtype1&2	HEX1	16.8597	156.959	3.21874	0.013	0.221568	1
gene:b3408	feoA	Chromosome:3540162-3540390	Wildtype1&2	HEX1	36923.1	913.176	-5.33749	0.0016	0.13053	1
gene:b0584	fepA	Chromosome:610253-612494	Wildtype1&2	HEX1	304.394	35.2586	-3.1099	0.03725	0.279118	2
gene:b0151,gene:b0152,gene:b0153	fhuC	Chromosome:169777-173444	Wildtype1&2	HEX1	84.0251	15.3255	-2.45489	0.0344	0.268214	1
gene:b4367	fhuF	Chromosome:4604874-4605663	Wildtype1&2	HEX1	2635.91	290.679	-3.18081	0.028	0.254231	2
gene:b4314	fimA	Chromosome:4543114-4543663	Wildtype1&2	HEX1	2070.04	174.429	-3.56895	0.02895	0.25756	2
gene:b4312	fimB	Chromosome:4540956-4541559	Wildtype1&2	HEX1	385.913	6.80524	-5.82548	0.0043	0.190974	2
gene:b4316	fimC	Chromosome:4544303-4545029	Wildtype1&2	HEX1	282.107	10.6364	-4.72917	0.00705	0.200682	2
gene:b4318	fimF	Chromosome:4547741-4548272	Wildtype1&2	HEX1	28.6815	3.292	-3.12309	0.01865	0.24001	1
gene:b4315	fimI	Chromosome:4543727-4544267	Wildtype1&2	HEX1	95.5028	15.9249	-2.58426	0.03305	0.264101	1
gene:b1072	flgA	Chromosome:1130203-1130863	Wildtype1&2	HEX1	57.279	5.29105	-3.43638	0.01345	0.221568	1
gene:b1073	flgB	Chromosome:1131017-1131434	Wildtype1&2	HEX1	113.117	4.85356	-4.54263	0.014	0.226826	2
gene:b1074	flgC	Chromosome:1131437-1131842	Wildtype1&2	HEX1	300.625	5.58687	-5.74978	0.01045	0.214991	3
gene:b1075	flgD	Chromosome:1131853-1132549	Wildtype1&2	HEX1	296.98	1.40905	-7.71949	0.01755	0.24001	3
gene:b1076	flgE	Chromosome:1132573-1133782	Wildtype1&2	HEX1	254.223	10.2387	-4.63399	0.01505	0.229884	3
gene:b1077	flgF	Chromosome:1133801-1134557	Wildtype1&2	HEX1	18.3166	1.36604	-3.74507	0.02295	0.244725	2
gene:b1078	flgG	Chromosome:1134728-1135511	Wildtype1&2	HEX1	40.2471	2.86324	-3.81316	0.01395	0.226826	2
gene:b1079	flgH	Chromosome:1135563-1136262	Wildtype1&2	HEX1	12.0189	1.40496	-3.0967	0.03565	0.27137	2
gene:b1071	flgM	Chromosome:1129834-1130128	Wildtype1&2	HEX1	2190.07	72.4355	-4.91814	0.0078	0.203869	2
gene:b1070	flgN	Chromosome:1129413-1129830	Wildtype1&2	HEX1	628.34	51.4136	-3.61133	0.0212	0.241485	3
gene:b1922	fliA	Chromosome:2001069-2001789	Wildtype1&2	HEX1	286.087	10.0996	-4.82408	0.00995	0.214991	4
gene:b1923	fliC	Chromosome:2002109-2003606	Wildtype1&2	HEX1	6670.18	181.887	-5.19661	0.0233	0.244725	3
gene:b1924	fliD	Chromosome:2003871-2005278	Wildtype1&2	HEX1	496.315	8.6589	-5.84093	0.007	0.200682	3
gene:b1937	fliE	Chromosome:2012699-2013014	Wildtype1&2	HEX1	54.3557	0	NaN	0.0009	0.108239	1
gene:b1942,gene:b1943	fliJ	Chromosome:2017945-2019513	Wildtype1&2	HEX1	150.811	2.41348	-5.96548	0.0015	0.130348	1
gene:b1944	fliL	Chromosome:2019617-2020082	Wildtype1&2	HEX1	82.953	12.213	-2.76388	0.0449	0.29152	2
gene:b1947,gene:b1948	fliO	Chromosome:2021503-2022606	Wildtype1&2	HEX1	89.4215	7.5426	-3.56749	0.0217	0.242273	2
gene:b1925,gene:b1926	fliS	Chromosome:2005302-2006078	Wildtype1&2	HEX1	176.919	4.84662	-5.18997	0.0095	0.212367	2
gene:b1921	fliZ	Chromosome:2000472-2001024	Wildtype1&2	HEX1	661.1	39.3234	-4.07141	0.02305	0.244725	3
gene:b0048	folA	Chromosome:49822-50302	Wildtype1&2	HEX1	11.358	53.0244	2.22295	0.03	0.260139	1
gene:b0529	folD	Chromosome:556874-557741	Wildtype1&2	HEX1	83.23	7.22448	-3.52614	0.00625	0.200682	1
gene:b2153	folE	Chromosome:2242983-2243652	Wildtype1&2	HEX1	402.274	61.6345	-2.70637	0.03495	0.268739	1
gene:b4152	frdC	Chromosome:4379376-4379772	Wildtype1&2	HEX1	52.0327	300.094	2.52793	0.01955	0.24001	1
gene:b3949	frwC	Chromosome:4142529-4143609	Wildtype1&2	HEX1	2.43844	12.2318	2.32661	0.03385	0.26667	2
gene:b2661	gabD	Chromosome:2791272-2792721	Wildtype1&2	HEX1	11.3165	558.619	5.62536	0.0007	0.108239	1
gene:b2663	gabP	Chromosome:2794252-2795653	Wildtype1&2	HEX1	10.5885	243.663	4.52432	0.00105	0.115894	1
gene:b2662	gabT	Chromosome:2792734-2794015	Wildtype1&2	HEX1	4.17828	244.283	5.8695	0.00075	0.108239	1
gene:b2943	galP	Chromosome:3088283-3089678	Wildtype1&2	HEX1	128.321	19.0096	-2.75495	0.03835	0.279375	1
gene:b3124	garK	Chromosome:3270624-3271770	Wildtype1&2	HEX1	0.943994	7.55912	3.00137	0.02	0.24001	2
gene:b3126	garL	Chromosome:3272786-3273557	Wildtype1&2	HEX1	9.25178	42.7739	2.20893	0.03845	0.279375	1
gene:b3127	garP	Chromosome:3273572-3274907	Wildtype1&2	HEX1	2.85871	22.4406	2.97268	0.0135	0.221568	2
gene:b3125	garR	Chromosome:3271866-3272751	Wildtype1&2	HEX1	4.77677	24.119	2.33606	0.03375	0.26667	1
gene:b2091	gatD	Chromosome:2171832-2172873	Wildtype1&2	HEX1	824.251	18.0609	-5.51215	0.00435	0.190974	3
gene:b4498,transcript:b4498	gatR	Chromosome:2169692-2171727	Wildtype1&2	HEX1	220.864	14.4449	-3.93452	0.01245	0.221568	1
gene:b0124	gcd	Chromosome:138834-141225	Wildtype1&2	HEX1	250.825	2781.24	3.47098	0.02515	0.249522	1
gene:b4443	gcvB	Chromosome:2942695-2942901	Wildtype1&2	HEX1	298.674	1329.09	2.15379	0.0386	0.279375	1
gene:b2479,gene:b2480	gcvR	Chromosome:2599905-2600948	Wildtype1&2	HEX1	2105.87	200.004	-3.39631	0.03245	0.26328	2
gene:b1761	gdhA	Chromosome:1842370-1843714	Wildtype1&2	HEX1	656.674	37.2256	-4.14081	0.0239	0.247551	2
gene:b2975	glcA	Chromosome:3119596-3121279	Wildtype1&2	HEX1	3.59405	45.1984	3.65259	0.0036	0.186691	1
gene:b2980	glcC	Chromosome:3128271-3129036	Wildtype1&2	HEX1	30.4401	266.892	3.13221	0.0263	0.252423	1
gene:b2979,gene:b4468	glcD	Chromosome:3125469-3128021	Wildtype1&2	HEX1	5.23322	71.5612	3.77341	0.0072	0.200682	2
gene:b3945	gldA	Chromosome:4137931-4139035	Wildtype1&2	HEX1	42.4889	6.34447	-2.74351	0.0117	0.219582	1
gene:b3927	glpF	Chromosome:4117244-4118090	Wildtype1&2	HEX1	2946.76	74030.8	4.65093	0.0229	0.244725	1
gene:b3926	glpK	Chromosome:4115713-4117222	Wildtype1&2	HEX1	410.711	8687.88	4.40281	0.0206	0.241485	1
gene:b3925	glpX	Chromosome:4114568-4115579	Wildtype1&2	HEX1	15.9843	100.083	2.64647	0.01825	0.24001	1
gene:b3212	gltB	Chromosome:3354724-3359185	Wildtype1&2	HEX1	92.006	12.9072	-2.83355	0.0381	0.279375	1
gene:b3213	gltD	Chromosome:3359197-3360616	Wildtype1&2	HEX1	57.9586	8.3425	-2.79647	0.03825	0.279375	1
gene:b3214	gltF	Chromosome:3361175-3361940	Wildtype1&2	HEX1	44.0631	1.19931	-5.19929	0.0201	0.24001	1
gene:b0509	glxR	Chromosome:536585-537464	Wildtype1&2	HEX1	3.44077	19.3686	2.49292	0.02195	0.242273	2
gene:b2551	glyA	Chromosome:2684253-2685507	Wildtype1&2	HEX1	1790.8	141.069	-3.66613	0.03385	0.26667	1
gene:b1550	gnsB	Chromosome:1631001-1652838	Wildtype1&2	HEX1	107.663	0	NaN	0.0275	0.253403	2
gene:b3437	gntK	Chromosome:3577064-3577592	Wildtype1&2	HEX1	8.5122	40.817	2.26157	0.03325	0.264502	1
gene:b4321	gntP	Chromosome:4549952-4551296	Wildtype1&2	HEX1	2.43572	23.8068	3.28896	0.0071	0.200682	1
gene:b3415	gntT	Chromosome:3546558-3547875	Wildtype1&2	HEX1	5.7092	57.1563	3.32355	0.00515	0.197488	1
gene:b0238	gpt	Chromosome:255976-256435	Wildtype1&2	HEX1	512.355	25.9963	-4.30076	0.0125	0.221568	2
gene:b2579	grcA	Chromosome:2716065-2716449	Wildtype1&2	HEX1	61186.9	656.717	-6.54181	0.0003	0.108239	1
gene:b3406	greB	Chromosome:3536811-3537288	Wildtype1&2	HEX1	307.63	60.2003	-2.35335	0.03835	0.279375	1
gene:b0830	gsiB	Chromosome:869410-870949	Wildtype1&2	HEX1	572.727	82.3312	-2.79834	0.04505	0.291957	1
gene:b2350,gene:b2351,gene:b2352	gtrA	Chromosome:2467854-2470462	Wildtype1&2	HEX1	1269.93	29.7527	-5.41559	0.01055	0.214991	2
gene:b2508	guaB	Chromosome:2632603-2634070	Wildtype1&2	HEX1	173.014	7.26112	-4.57455	0.0107	0.214991	1
gene:b0104	guaC	Chromosome:113443-114487	Wildtype1&2	HEX1	340.782	29.2775	-3.54099	0.01495	0.22958	1
gene:b1967	hchA	Chromosome:2035834-2036686	Wildtype1&2	HEX1	257.078	3828.39	3.89646	0.0124	0.221568	1
gene:b1210	hemA	Chromosome:1263713-1264970	Wildtype1&2	HEX1	174.652	29.8402	-2.54916	0.0316	0.26328	2
gene:b4532	hicA	Chromosome:1509285-1509462	Wildtype1&2	HEX1	1732.07	298.586	-2.53628	0.0184	0.24001	1
gene:b2020,gene:b2021,gene:b2022,gene:b2023,gene:b2024,gene:b2025,gene:b2026	hisD	Chromosome:2091096-2097225	Wildtype1&2	HEX1	730.042	111.109	-2.716	0.033	0.264101	1
gene:b0966	hspQ	Chromosome:1028403-1028721	Wildtype1&2	HEX1	847.483	7241.94	3.09512	0.0323	0.26328	1
gene:b0972,gene:b0973	hyaA	Chromosome:1032138-1035047	Wildtype1&2	HEX1	1021.59	55.2108	-4.20971	0.02105	0.241485	1
gene:b0974,gene:b0975,gene:b0976,gene:b0977	hyaC	Chromosome:1035065-1037606	Wildtype1&2	HEX1	761.681	47.8772	-3.99178	0.0214	0.241485	2
gene:b2997	hybO	Chromosome:3145142-3146261	Wildtype1&2	HEX1	245.746	27.9907	-3.13415	0.02755	0.253403	1
gene:b2725	hycA	Chromosome:2849973-2850435	Wildtype1&2	HEX1	50.1625	2.75863	-4.18459	0.01865	0.24001	3
gene:b2723,gene:b2724	hycC	Chromosome:2847414-2849849	Wildtype1&2	HEX1	58.6218	4.57119	-3.6808	0.02025	0.24001	2
gene:b2722	hycD	Chromosome:2846488-2847412	Wildtype1&2	HEX1	28.9572	3.91374	-2.8873	0.03245	0.26328	2
gene:b2721	hycE	Chromosome:2844761-2846471	Wildtype1&2	HEX1	90.7668	8.2901	-3.4527	0.0255	0.252286	2
gene:b2713	hydN	Chromosome:2837577-2838105	Wildtype1&2	HEX1	59.2176	7.65697	-2.95118	0.0111	0.214991	2
gene:b4327	hypT	Chromosome:4556992-4558289	Wildtype1&2	HEX1	159.429	25.1055	-2.66683	0.02945	0.259395	1
gene:b3190	ibaG	Chromosome:3336548-3336803	Wildtype1&2	HEX1	641.043	105.906	-2.59764	0.03875	0.279381	1
gene:b4018	iclR	Chromosome:4222803-4223628	Wildtype1&2	HEX1	196.273	26.5575	-2.88567	0.0386	0.279375	1
gene:b3774	ilvC	Chromosome:3957969-3959445	Wildtype1&2	HEX1	315.422	9.93313	-4.98889	0.0059	0.200682	1
gene:b3770	ilvE	Chromosome:3952483-3953413	Wildtype1&2	HEX1	348.527	52.0124	-2.74434	0.0469	0.297933	1
gene:b3670	ilvN	Chromosome:3850801-3851092	Wildtype1&2	HEX1	148.851	1006.31	2.75714	0.01925	0.24001	1
gene:b1994	insH1	Chromosome:2066304-2067321	Wildtype1&2	HEX1	20.5406	3.20216	-2.68136	0.02425	0.248661	1
transcript:b1936	intG-1	Chromosome:2012501-2012663	Wildtype1&2	HEX1	138.437	0	NaN	0.02075	0.241485	1
gene:b4616	istR	Chromosome:3853117-3853257	Wildtype1&2	HEX1	0	364.289	NaN	0.00735	0.200682	2
gene:b3132	kbaZ	Chromosome:3278913-3280194	Wildtype1&2	HEX1	1.32393	17.4168	3.71758	0.00685	0.200682	2
gene:b2587	kgtP	Chromosome:2724127-2725746	Wildtype1&2	HEX1	376.58	3603.2	3.25825	0.03005	0.260139	1
gene:b1380	ldhA	Chromosome:1441853-1442843	Wildtype1&2	HEX1	598.971	75.0555	-2.99646	0.03055	0.260857	2
gene:b1990	ldtA	Chromosome:2062390-2063323	Wildtype1&2	HEX1	52.2694	751.114	3.84499	0.0035	0.184507	1
gene:b1113	ldtC	Chromosome:1169411-1170374	Wildtype1&2	HEX1	7.87179	60.546	2.94327	0.0153	0.229956	1
gene:b2660	lhgO	Chromosome:2789981-2791250	Wildtype1&2	HEX1	14.1884	918.063	6.01581	0.0009	0.108239	1
gene:b0147	ligT	Chromosome:161500-162031	Wildtype1&2	HEX1	54.7183	7.14848	-2.93631	0.01095	0.214991	1
gene:b0630	lipB	Chromosome:661636-662278	Wildtype1&2	HEX1	114.84	20.5899	-2.47962	0.03435	0.268214	1
gene:b3603,gene:b3604,gene:b3605	lldP	Chromosome:3777398-3781017	Wildtype1&2	HEX1	18.2201	436.837	4.58349	0.00305	0.179543	1
gene:b2936	loiP	Chromosome:3081912-3082671	Wildtype1&2	HEX1	32.2655	357.444	3.46965	0.0071	0.200682	1
gene:b0524	lpxH	Chromosome:553217-553940	Wildtype1&2	HEX1	31.6353	2.78842	-3.50402	0.011	0.214991	1
gene:b2838	lysA	Chromosome:2977636-2978899	Wildtype1&2	HEX1	51.8006	7.0043	-2.88666	0.0365	0.275797	1
gene:b4024	lysC	Chromosome:4231883-4233233	Wildtype1&2	HEX1	391.93	16.5381	-4.56673	0.01545	0.231226	2
gene:b4129	lysU	Chromosome:4353199-4354717	Wildtype1&2	HEX1	471.677	50.5553	-3.22186	0.0213	0.241485	1
gene:b1613	manA	Chromosome:1688575-1689751	Wildtype1&2	HEX1	471.173	51.6385	-3.18973	0.02505	0.249522	1
gene:b0168	map	Chromosome:188711-189506	Wildtype1&2	HEX1	355.441	55.7697	-2.67206	0.03535	0.270252	1
gene:b1529	marC	Chromosome:1618242-1618908	Wildtype1&2	HEX1	9.92218	50.5243	2.34825	0.02755	0.253403	1
gene:b0806	mcbA	Chromosome:841795-842056	Wildtype1&2	HEX1	978.758	9470.32	3.27439	0.0298	0.260139	2
gene:b4345,gene:b4346	mcrC	Chromosome:4576911-4579337	Wildtype1&2	HEX1	197.649	25.7552	-2.94001	0.0144	0.227057	2
gene:b3028	mdaB	Chromosome:3172529-3173111	Wildtype1&2	HEX1	104.791	23.3664	-2.165	0.04455	0.290315	1
gene:b0842	mdfA	Chromosome:883672-884905	Wildtype1&2	HEX1	7.42098	72.6802	3.29188	0.0063	0.200682	1
gene:b3513	mdtE	Chromosome:3659231-3660389	Wildtype1&2	HEX1	109.8	7.56146	-3.86007	0.0075	0.200682	1
gene:b3514	mdtF	Chromosome:3660413-3663527	Wildtype1&2	HEX1	133.431	12.1494	-3.45714	0.01995	0.24001	1
gene:b1065	mdtH	Chromosome:1124117-1125326	Wildtype1&2	HEX1	47.6669	3.50189	-3.76678	0.0058	0.200682	2
gene:b4119	melA	Chromosome:4341910-4343266	Wildtype1&2	HEX1	13.5784	89.2554	2.71663	0.0248	0.249522	1
gene:b2175	mepS	Chromosome:2269978-2270545	Wildtype1&2	HEX1	226.46	28.435	-2.99351	0.0426	0.287693	2
gene:b4013	metA	Chromosome:4214279-4215209	Wildtype1&2	HEX1	354.236	25.7495	-3.78209	0.0231	0.244725	1
gene:b3829	metE	Chromosome:4013052-4015314	Wildtype1&2	HEX1	377.624	19.1813	-4.29918	0.02105	0.241485	2
gene:b2942	metK	Chromosome:3086705-3087860	Wildtype1&2	HEX1	862.502	20.1531	-5.41945	0.00045	0.108239	1
gene:b0197	metQ	Chromosome:220112-220928	Wildtype1&2	HEX1	1158.56	66.1577	-4.13027	0.02075	0.241485	1
gene:b0346	mhpR	Chromosome:367586-368420	Wildtype1&2	HEX1	17.5835	177.936	3.33907	0.02135	0.241485	2
gene:b1639	mliC	Chromosome:1718065-1718395	Wildtype1&2	HEX1	108.156	21.0353	-2.36223	0.04185	0.286037	1
gene:b0503	mnmH	Chromosome:530131-531226	Wildtype1&2	HEX1	31.2718	2.796	-3.48342	0.00455	0.190974	2
gene:b4705	mntS	Chromosome:852868-852997	Wildtype1&2	HEX1	19222.8	146736	2.93233	0.01435	0.227057	2
gene:b1420,gene:b4428	mokB	Chromosome:1491921-1492174	Wildtype1&2	HEX1	3229.38	36698.6	3.50639	0.01595	0.234731	2
gene:b2684	mprA	Chromosome:2810769-2811300	Wildtype1&2	HEX1	2836.98	156.002	-4.18472	0.00675	0.200682	1
gene:b4351	mrr	Chromosome:4586948-4587863	Wildtype1&2	HEX1	23.3368	5.64833	-2.04671	0.04575	0.293798	1
gene:b1832	msrC	Chromosome:1915630-1916128	Wildtype1&2	HEX1	473.729	51.1881	-3.21018	0.0268	0.25322	1
gene:b3189	murA	Chromosome:3335234-3336494	Wildtype1&2	HEX1	86.2043	15.0024	-2.52257	0.0393	0.279381	1
gene:b0109	nadC	Chromosome:117751-118645	Wildtype1&2	HEX1	193.217	19.3076	-3.32298	0.0213	0.241485	1
gene:b1740	nadE	Chromosome:1822457-1823285	Wildtype1&2	HEX1	952.982	96.651	-3.30159	0.03995	0.280524	1
gene:b3225	nanA	Chromosome:3372682-3373576	Wildtype1&2	HEX1	3.27293	47.5946	3.86215	0.00475	0.192839	2
gene:b3226	nanR	Chromosome:3373697-3374489	Wildtype1&2	HEX1	101.036	18.7404	-2.43064	0.0267	0.25322	1
gene:b1109	ndh	Chromosome:1166084-1167389	Wildtype1&2	HEX1	189.43	25.7355	-2.87983	0.01845	0.24001	1
gene:b2234	nrdA	Chromosome:2344864-2347150	Wildtype1&2	HEX1	90.1275	7.89092	-3.5137	0.0278	0.254176	1
gene:b2467	nudK	Chromosome:2582902-2583478	Wildtype1&2	HEX1	63.1528	11.2402	-2.49018	0.03135	0.26328	1
gene:b0416	nusB	Chromosome:435136-435556	Wildtype1&2	HEX1	283.366	58.2266	-2.28292	0.03165	0.26328	1
gene:b3183	obgE	Chromosome:3330581-3331754	Wildtype1&2	HEX1	43.2873	372.663	3.10586	0.01885	0.24001	1
gene:b2215	ompC	Chromosome:2311645-2312749	Wildtype1&2	HEX1	21379.4	1097.9	-4.28341	0.013	0.221568	1
gene:b0929	ompF	Chromosome:985893-986982	Wildtype1&2	HEX1	9529.5	418.401	-4.50944	0.0323	0.26328	2
gene:b1377	ompN	Chromosome:1435759-1436893	Wildtype1&2	HEX1	3.98687	18.0501	2.17868	0.0416	0.286037	1
gene:b0565	ompT	Chromosome:584679-585633	Wildtype1&2	HEX1	24589.8	894.37	-4.78105	0.03495	0.268739	1
gene:b1244	oppB	Chromosome:1302898-1303819	Wildtype1&2	HEX1	328.521	38.3222	-3.09973	0.04395	0.288534	2
gene:b4162	orn	Chromosome:4391603-4392149	Wildtype1&2	HEX1	53.5762	6.34077	-3.07886	0.0081	0.204351	1
gene:b1283	osmB	Chromosome:1343109-1343328	Wildtype1&2	HEX1	321.688	2294.35	2.83435	0.0325	0.26328	1
gene:b1482	osmC	Chromosome:1556624-1557056	Wildtype1&2	HEX1	54.7091	760.658	3.7974	0.00305	0.179543	1
gene:b1739	osmE	Chromosome:1821917-1822256	Wildtype1&2	HEX1	459.223	2636.8	2.52152	0.03755	0.279375	2
gene:b2131	osmF	Chromosome:2218563-2219481	Wildtype1&2	HEX1	10.0718	240.151	4.57554	0.002	0.144163	1
gene:b1896,gene:b1897	otsA	Chromosome:1980187-1982387	Wildtype1&2	HEX1	515.254	8134.12	3.98063	0.0086	0.207835	2
gene:b1388	paaA	Chromosome:1453926-1454856	Wildtype1&2	HEX1	1.43354	21.18	3.88505	0.0093	0.21192	2
gene:b1389	paaB	Chromosome:1454867-1455155	Wildtype1&2	HEX1	0	18.4198	NaN	0.0041	0.190974	2
gene:b1399,gene:b1400	paaX	Chromosome:1463538-1465061	Wildtype1&2	HEX1	57.9086	357.059	2.62431	0.02785	0.254176	1
gene:b0131	panD	Chromosome:146313-146694	Wildtype1&2	HEX1	356.948	16.6283	-4.424	0.00635	0.200682	1
gene:b0284,gene:b0285,gene:b0286	paoC	Chromosome:298735-302573	Wildtype1&2	HEX1	13.7966	104.544	2.92173	0.0243	0.248661	2
gene:b3030	parE	Chromosome:3173503-3175396	Wildtype1&2	HEX1	71.452	6.54638	-3.44821	0.01025	0.214991	1
gene:b3073	patA	Chromosome:3219493-3220873	Wildtype1&2	HEX1	27.1013	1647.25	5.92556	0.0004	0.108239	2
gene:b0113	pdhR	Chromosome:122091-122856	Wildtype1&2	HEX1	442.544	31.9539	-3.79176	0.01035	0.214991	1
gene:b1638	pdxH	Chromosome:1717350-1718007	Wildtype1&2	HEX1	91.0624	3.65348	-4.63951	0.00145	0.130348	1
gene:b0237	pepD	Chromosome:254258-255716	Wildtype1&2	HEX1	164.951	28.2637	-2.54501	0.0343	0.268214	1
gene:b1378	pfo	Chromosome:1437259-1440784	Wildtype1&2	HEX1	148.84	1780.24	3.58024	0.0269	0.25322	1
gene:b1912	pgsA	Chromosome:1992268-1992817	Wildtype1&2	HEX1	30.9046	2.09078	-3.8857	0.01765	0.24001	1
gene:b1020	phoH	Chromosome:1084991-1086056	Wildtype1&2	HEX1	8.68203	78.037	3.16806	0.01065	0.214991	1
transcript:b2648	pinH-1	Chromosome:2783064-2783304	Wildtype1&2	HEX1	25.5607	0	NaN	0.008	0.204351	1
gene:b1374	pinR	Chromosome:1433083-1433674	Wildtype1&2	HEX1	116.847	16.7006	-2.80665	0.0133	0.221568	1
gene:b0855	potG	Chromosome:894990-896124	Wildtype1&2	HEX1	5.11131	21.3039	2.05935	0.0434	0.288534	1
gene:b0108	ppdD	Chromosome:117108-117549	Wildtype1&2	HEX1	3.46181	0	NaN	0.01925	0.24001	1
gene:b2972	pppA	Chromosome:3113542-3114352	Wildtype1&2	HEX1	25.5618	4.15127	-2.62237	0.03065	0.260857	1
gene:b1494	pqqL	Chromosome:1572406-1575202	Wildtype1&2	HEX1	105.223	2.9476	-5.15777	0.00505	0.197488	2
gene:b1211,gene:b1212,gene:b1213	prfA	Chromosome:1265011-1267316	Wildtype1&2	HEX1	208.354	35.2162	-2.56473	0.04175	0.286037	1
gene:b2330	prmB	Chromosome:2447507-2448440	Wildtype1&2	HEX1	718.17	48.1934	-3.89742	0.0108	0.214991	1
gene:b0331	prpB	Chromosome:348681-349572	Wildtype1&2	HEX1	3.35072	11179.5	11.7041	0.00265	0.170178	2
gene:b0333	prpC	Chromosome:350011-351181	Wildtype1&2	HEX1	4.11695	17104.6	12.0205	0.0007	0.108239	2
gene:b0334	prpD	Chromosome:351214-352666	Wildtype1&2	HEX1	1.37998	2354.76	10.7367	0.0065	0.200682	2
gene:b0335	prpE	Chromosome:352705-354592	Wildtype1&2	HEX1	0.784116	341.892	8.76826	0.0056	0.200682	2
gene:b0330	prpR	Chromosome:346856-348443	Wildtype1&2	HEX1	4.47268	165.4	5.20868	0.00075	0.108239	2
gene:b2829	ptsP	Chromosome:2966187-2968434	Wildtype1&2	HEX1	261.876	32.9961	-2.98852	0.01775	0.24001	1
gene:b2476	purC	Chromosome:2596904-2597618	Wildtype1&2	HEX1	220.356	21.0181	-3.39013	0.0262	0.252423	1
gene:b0522,gene:b0523	purK	Chromosome:551526-553100	Wildtype1&2	HEX1	31.8137	1.2081	-4.71883	0.00855	0.207835	1
gene:b2557	purL	Chromosome:2691655-2695543	Wildtype1&2	HEX1	57.6105	6.68538	-3.10725	0.0439	0.288534	1
gene:b2499,gene:b2500	purM	Chromosome:2621196-2622872	Wildtype1&2	HEX1	168.787	16.8314	-3.32598	0.04315	0.288534	1
gene:b1232	purU	Chromosome:1287781-1288624	Wildtype1&2	HEX1	690.036	77.3015	-3.1581	0.02895	0.25756	2
gene:b1014	putA	Chromosome:1074919-1078882	Wildtype1&2	HEX1	12.8613	72.8206	2.50131	0.0465	0.296243	1
gene:b1015	putP	Chromosome:1079304-1080813	Wildtype1&2	HEX1	6.71919	140.131	4.38235	0.0017	0.13053	1
gene:b1297	puuA	Chromosome:1359489-1360908	Wildtype1&2	HEX1	4.48393	302.302	6.07508	0.00065	0.108239	2
gene:b1301	puuB	Chromosome:1364231-1365512	Wildtype1&2	HEX1	0.691184	32.8648	5.57133	0.01855	0.24001	2
gene:b1300	puuC	Chromosome:1362742-1364230	Wildtype1&2	HEX1	3.08061	113.753	5.20654	0.00195	0.143487	2
gene:b1298	puuD	Chromosome:1361119-1361884	Wildtype1&2	HEX1	18.3909	464.244	4.65782	0.0009	0.108239	2
gene:b1302	puuE	Chromosome:1365549-1366815	Wildtype1&2	HEX1	2.50386	82.8562	5.04838	0.0008	0.108239	2
gene:b1299	puuR	Chromosome:1361910-1362468	Wildtype1&2	HEX1	40.3099	800.653	4.31197	0.00155	0.130348	1
gene:b4245	pyrB	Chromosome:4471459-4472395	Wildtype1&2	HEX1	505.453	8.27155	-5.93328	0.0052	0.197488	2
gene:b1062	pyrC	Chromosome:1121560-1122607	Wildtype1&2	HEX1	1583.82	24.6861	-6.00357	0.0061	0.200682	2
gene:b0945	pyrD	Chromosome:1004767-1005778	Wildtype1&2	HEX1	282.173	6.92483	-5.34865	0.0073	0.200682	2
gene:b4244	pyrI	Chromosome:4470985-4471447	Wildtype1&2	HEX1	2370.42	63.3227	-5.22628	0.00895	0.210517	2
gene:b1356	racR	Chromosome:1419764-1420241	Wildtype1&2	HEX1	6560.19	597.798	-3.45601	0.0229	0.244725	2
gene:b2618,gene:b2619	ratB	Chromosome:2754007-2754764	Wildtype1&2	HEX1	164.64	38.7011	-2.08887	0.0402	0.281161	1
gene:b2268	rbn	Chromosome:2381607-2382525	Wildtype1&2	HEX1	48.4417	8.14187	-2.57282	0.0426	0.287693	1
gene:b3752	rbsK	Chromosome:3937293-3938223	Wildtype1&2	HEX1	474.744	57.1697	-3.05383	0.0332	0.264502	1
gene:b0846	rcdA	Chromosome:887422-887959	Wildtype1&2	HEX1	8.47521	61.8731	2.86799	0.01115	0.214991	2
gene:b0393	rdgC	Chromosome:409107-410019	Wildtype1&2	HEX1	72.4002	10.5652	-2.77667	0.02895	0.25756	1
gene:b2247	rhmD	Chromosome:2360208-2361414	Wildtype1&2	HEX1	16.3331	132.098	3.01574	0.0347	0.268571	2
gene:b3823	rhtC	Chromosome:4007756-4008377	Wildtype1&2	HEX1	65.6768	8.92875	-2.87885	0.0091	0.211227	1
gene:b4243	ridA	Chromosome:4470526-4470913	Wildtype1&2	HEX1	162.352	19.2598	-3.07546	0.0131	0.221568	1
gene:b0835	rimO	Chromosome:876709-878035	Wildtype1&2	HEX1	61.7188	4.22905	-3.86731	0.01355	0.221568	1
gene:b0953	rmf	Chromosome:1015714-1015882	Wildtype1&2	HEX1	2001.94	15678.8	2.96935	0.02335	0.244725	2
gene:b1286	rnb	Chromosome:1346977-1348912	Wildtype1&2	HEX1	152.393	9.13167	-4.06078	0.01055	0.214991	1
gene:b3704,gene:b4557	rnpA	Chromosome:3884492-3885073	Wildtype1&2	HEX1	1587.86	29.5442	-5.74807	0.0075	0.200682	2
gene:b3123	rnpB	Chromosome:3270215-3270592	Wildtype1&2	HEX1	277.572	2027.95	2.86909	0.0271	0.25322	1
transcript:b3643	rph-1	Chromosome:3815833-3816549	Wildtype1&2	HEX1	25.9932	4.06646	-2.67628	0.032	0.26328	1
gene:b3320	rplC	Chromosome:3452296-3452926	Wildtype1&2	HEX1	5306.07	269.877	-4.29727	0.02845	0.25634	1
gene:b3318,gene:b3319	rplW	Chromosome:3451381-3452286	Wildtype1&2	HEX1	13459.1	989.287	-3.76605	0.0454	0.29315	1
gene:b2185	rplY	Chromosome:2282516-2282801	Wildtype1&2	HEX1	665.088	134.696	-2.30384	0.0319	0.26328	1
gene:b3936	rpmE	Chromosome:4127012-4127225	Wildtype1&2	HEX1	175.161	1045.05	2.57683	0.02005	0.24001	2
gene:b2573	rpoE	Chromosome:2709436-2710012	Wildtype1&2	HEX1	1643.89	20214.6	3.62022	0.0168	0.24001	1
gene:b2830	rppH	Chromosome:2968446-2968977	Wildtype1&2	HEX1	1726	236.22	-2.86923	0.0214	0.241485	1
gene:b3321	rpsJ	Chromosome:3452958-3453270	Wildtype1&2	HEX1	2568.87	204.995	-3.64747	0.03295	0.264101	1
gene:b1540	rspR	Chromosome:1628351-1629038	Wildtype1&2	HEX1	192.654	35.8722	-2.42508	0.03755	0.279375	1
gene:b1608	rstA	Chromosome:1682158-1682878	Wildtype1&2	HEX1	445.422	50.2077	-3.14919	0.0389	0.279381	1
gene:b1632,gene:b1633	rsxE	Chromosome:1710827-1712158	Wildtype1&2	HEX1	33.6224	6.81639	-2.30234	0.03035	0.260818	1
gene:b3421	rtcB	Chromosome:3556852-3558079	Wildtype1&2	HEX1	5.49418	75.6652	3.78365	0.00335	0.184507	1
gene:b1011,gene:b1012	rutB	Chromosome:1072170-1074011	Wildtype1&2	HEX1	2.68237	14.6313	2.44747	0.0416	0.286037	2
gene:b4432	ryeA	Chromosome:1923065-1923314	Wildtype1&2	HEX1	125.978	841.748	2.74021	0.03185	0.26328	1
gene:b2011	sbcB	Chromosome:2082755-2084183	Wildtype1&2	HEX1	85.7152	17.9305	-2.25714	0.0428	0.288492	1
gene:b1814	sdaA	Chromosome:1896931-1898296	Wildtype1&2	HEX1	80.3088	652.713	3.02282	0.04215	0.286847	1
gene:b2913	serA	Chromosome:3057177-3058410	Wildtype1&2	HEX1	1039.51	96.9263	-3.42287	0.0405	0.281587	1
gene:b3188	sfsB	Chromosome:3334908-3335187	Wildtype1&2	HEX1	207.385	34.889	-2.57147	0.0248	0.249522	1
gene:b4662	sgrT	Chromosome:77366-77593	Wildtype1&2	HEX1	0	256.481	NaN	0.00445	0.190974	1
gene:b1981	shiA	Chromosome:2053642-2054959	Wildtype1&2	HEX1	645.845	36.1238	-4.16017	0.01455	0.227392	2
gene:b4446	sibC	Chromosome:3056848-3056988	Wildtype1&2	HEX1	334.888	5193.83	3.95505	0.0101	0.214991	1
gene:b2340	sixA	Chromosome:2456326-2456812	Wildtype1&2	HEX1	255.778	2150.24	3.07154	0.0152	0.229956	1
gene:b3641	slmA	Chromosome:3814493-3815090	Wildtype1&2	HEX1	25.0361	3.36314	-2.89613	0.02125	0.241485	1
gene:b3506	slp	Chromosome:3653960-3654527	Wildtype1&2	HEX1	2508.15	228.781	-3.45458	0.02625	0.252423	1
gene:b3908	sodA	Chromosome:4100809-4101430	Wildtype1&2	HEX1	34.6751	313.632	3.1771	0.0074	0.200682	1
gene:b1646	sodC	Chromosome:1724133-1724655	Wildtype1&2	HEX1	184.766	1584.71	3.10045	0.02155	0.242273	1
gene:b1059	solA	Chromosome:1119467-1120586	Wildtype1&2	HEX1	40.7671	5.63131	-2.85586	0.01995	0.24001	1
gene:b4062	soxS	Chromosome:4277059-4277383	Wildtype1&2	HEX1	12.7241	69.4196	2.44778	0.03345	0.265495	1
gene:b2937	speB	Chromosome:3082876-3083797	Wildtype1&2	HEX1	19.8701	93.6075	2.23603	0.03855	0.279375	1
gene:b3650	spoT	Chromosome:3822399-3824508	Wildtype1&2	HEX1	177.259	23.2085	-2.93313	0.01905	0.24001	1
gene:b1480	sra	Chromosome:1555825-1555963	Wildtype1&2	HEX1	2261.28	17298.3	2.93542	0.00995	0.214991	1
gene:b2705	srlD	Chromosome:2827736-2828516	Wildtype1&2	HEX1	255.772	19.1275	-3.74114	0.02475	0.249522	2
gene:b4691	sroH	Chromosome:4190326-4190487	Wildtype1&2	HEX1	1082.5	5358.78	2.30753	0.04045	0.281587	1
gene:b2911	ssrS	Chromosome:3055982-3056165	Wildtype1&2	HEX1	11158.2	181310	4.02228	0.00725	0.200682	1
gene:b2669	stpA	Chromosome:2798090-2798495	Wildtype1&2	HEX1	290.448	17.9807	-4.01376	0.01175	0.219582	2
gene:b0008	talB	Chromosome:8237-9191	Wildtype1&2	HEX1	836.343	109.852	-2.92854	0.02985	0.260139	1
gene:b1885	tap	Chromosome:1969382-1970984	Wildtype1&2	HEX1	72.9492	3.44663	-4.40363	0.00915	0.211227	3
gene:b1886	tar	Chromosome:1971029-1972691	Wildtype1&2	HEX1	261.107	17.5573	-3.8945	0.02835	0.256093	4
gene:b3839	tatC	Chromosome:4022735-4023512	Wildtype1&2	HEX1	171.277	13.8849	-3.62474	0.0116	0.219097	1
gene:b1238	tdk	Chromosome:1293526-1294144	Wildtype1&2	HEX1	41.2014	8.47218	-2.28189	0.04655	0.296243	1
gene:b4414	tff	Chromosome:189711-189847	Wildtype1&2	HEX1	8115.25	64255.8	2.98512	0.0123	0.221568	1
gene:b2465	tktB	Chromosome:2579635-2581639	Wildtype1&2	HEX1	104.946	917.63	3.12826	0.02875	0.25756	2
transcript:b1368	tmpR-1	Chromosome:1426453-1427386	Wildtype1&2	HEX1	6.97598	78.6294	3.4946	0.0035	0.184507	1
gene:b0993	torS	Chromosome:1053433-1056178	Wildtype1&2	HEX1	11.7245	1.87269	-2.64634	0.0144	0.227057	1
gene:b1873	torY	Chromosome:1957031-1958132	Wildtype1&2	HEX1	3.47203	52.3705	3.9149	0.00135	0.130348	2
gene:b1229	tpr	Chromosome:1287065-1287236	Wildtype1&2	HEX1	102.555	0	NaN	0.0077	0.203869	2
gene:b1197	treA	Chromosome:1245678-1247376	Wildtype1&2	HEX1	83.3028	650.326	2.96473	0.0267	0.25322	2
gene:b4240	treB	Chromosome:4464758-4466180	Wildtype1&2	HEX1	5.83238	40.3981	2.79213	0.01765	0.24001	2
gene:b4241	treR	Chromosome:4466298-4467246	Wildtype1&2	HEX1	191.861	21.4246	-3.16272	0.0156	0.231509	1
gene:b3651	trmH	Chromosome:3824514-3825204	Wildtype1&2	HEX1	94.6309	7.39962	-3.67679	0.0051	0.197488	1
gene:b1263,gene:b1264	trpD	Chromosome:1319788-1322946	Wildtype1&2	HEX1	256.881	24.4778	-3.39156	0.01255	0.221568	2
gene:b0888	trxB	Chromosome:931084-932050	Wildtype1&2	HEX1	131.567	20.7275	-2.66618	0.0462	0.295613	1
gene:b0195,gene:b0196	tsaA	Chromosome:218886-219995	Wildtype1&2	HEX1	189.088	18.031	-3.39051	0.0153	0.229956	1
gene:b3064	tsaD	Chromosome:3209529-3210543	Wildtype1&2	HEX1	6.00309	0.894505	-2.74654	0.03175	0.26328	1
gene:b3980	tufB	Chromosome:4175943-4177128	Wildtype1&2	HEX1	728.189	38.1899	-4.25305	0.0186	0.24001	2
gene:b2600	tyrA	Chromosome:2738947-2740069	Wildtype1&2	HEX1	1205.05	38.7063	-4.96038	0.00645	0.200682	3
gene:b4054	tyrB	Chromosome:4267113-4268307	Wildtype1&2	HEX1	191.399	10.9821	-4.12336	0.00435	0.190974	2
gene:b0662	ubiF	Chromosome:695100-696276	Wildtype1&2	HEX1	11.7968	93.0696	2.97991	0.01325	0.221568	1
gene:b2906	ubiI	Chromosome:3051114-3052317	Wildtype1&2	HEX1	151.242	15.5392	-3.28288	0.0156	0.231509	1
gene:b3453	ugpB	Chromosome:3591008-3592325	Wildtype1&2	HEX1	61.9497	1616.51	4.70564	0.00645	0.200682	1
gene:b3451,gene:b3452	ugpE	Chromosome:3589181-3590911	Wildtype1&2	HEX1	2.59743	120.253	5.53285	0.00225	0.15894	2
gene:b1615	uidC	Chromosome:1691585-1692851	Wildtype1&2	HEX1	1.93195	20.2225	3.38783	0.00605	0.200682	2
gene:b4194	ulaB	Chromosome:4421392-4421698	Wildtype1&2	HEX1	7.22133	0	NaN	0.0184	0.24001	1
gene:b3494	uspB	Chromosome:3639384-3639720	Wildtype1&2	HEX1	748.478	10320.5	3.78541	0.01935	0.24001	1
gene:b3621	waaC	Chromosome:3795978-3796938	Wildtype1&2	HEX1	357.003	43.0937	-3.05039	0.02665	0.25322	2
gene:b2509	xseA	Chromosome:2634231-2635814	Wildtype1&2	HEX1	413.091	53.4105	-2.95126	0.02585	0.252423	1
gene:b0013	yaaI	Chromosome:11381-11786	Wildtype1&2	HEX1	26.1274	5.28865	-2.30459	0.0454	0.29315	1
gene:b0045	yaaU	Chromosome:45806-47138	Wildtype1&2	HEX1	1.69239	8.95012	2.40285	0.04395	0.288534	2
gene:b0024	yaaY	Chromosome:21180-21399	Wildtype1&2	HEX1	55.896	695.796	3.63785	0.0045	0.190974	1
gene:b0065	yabI	Chromosome:71350-72115	Wildtype1&2	HEX1	22.2531	537.034	4.59293	0.00095	0.108239	1
gene:b0270	yagG	Chromosome:285394-286777	Wildtype1&2	HEX1	0.928012	7.88165	3.08628	0.0172	0.24001	2
gene:b0278	yagL	Chromosome:293219-293918	Wildtype1&2	HEX1	29.3477	6.26068	-2.22886	0.0449	0.29152	1
gene:b0280	yagN	Chromosome:295138-295579	Wildtype1&2	HEX1	16101.5	402.695	-5.32137	0.0095	0.212367	1
gene:b0287	yagU	Chromosome:302990-303605	Wildtype1&2	HEX1	3549.27	87.4932	-5.34221	0.00865	0.207835	2
gene:b0329	yahO	Chromosome:346483-346759	Wildtype1&2	HEX1	327.018	3656.06	3.48285	0.0081	0.204351	2
gene:b0434	yajG	Chromosome:453588-454167	Wildtype1&2	HEX1	594.36	39.6078	-3.90748	0.02595	0.252423	1
gene:b0456	ybaA	Chromosome:476671-477025	Wildtype1&2	HEX1	36.0401	175.021	2.27985	0.0401	0.281018	1
gene:b0453	ybaY	Chromosome:475378-475951	Wildtype1&2	HEX1	118.064	1800.54	3.93079	0.0046	0.190974	1
gene:b0454	ybaZ	Chromosome:475981-476371	Wildtype1&2	HEX1	12.5341	57.5395	2.19869	0.0394	0.279381	2
gene:b0559	ybcW	Chromosome:579879-580086	Wildtype1&2	HEX1	366.922	26.1628	-3.80989	0.02015	0.24001	1
gene:b4512	ybdD	Chromosome:632181-632379	Wildtype1&2	HEX1	157.746	1246.49	2.98221	0.02235	0.244397	1
gene:b0644	ybeQ	Chromosome:675569-676547	Wildtype1&2	HEX1	5.39481	45.3419	3.0712	0.00805	0.204351	2
gene:b0699	ybfA	Chromosome:729133-729340	Wildtype1&2	HEX1	2149.84	109.66	-4.29312	0.00945	0.212367	1
gene:b0685	ybfE	Chromosome:711604-711898	Wildtype1&2	HEX1	166.346	14.9662	-3.47441	0.02165	0.242273	1
transcript:b0705	ybfL-1	Chromosome:736824-737961	Wildtype1&2	HEX1	11.3537	1.66946	-2.76571	0.02565	0.252423	1
gene:b0735,gene:b4515	ybgE	Chromosome:774195-774602	Wildtype1&2	HEX1	16938.8	1023.5	-4.04875	0.0014	0.130348	2
gene:b0753	ybgS	Chromosome:784936-785317	Wildtype1&2	HEX1	124.437	637.718	2.35751	0.0366	0.275797	1
gene:b0768	ybhD	Chromosome:799621-800575	Wildtype1&2	HEX1	2.82014	17.651	2.64591	0.01695	0.24001	1
gene:b0808	ybiO	Chromosome:842331-845480	Wildtype1&2	HEX1	6.56484	101.905	3.95632	0.00625	0.200682	1
gene:b0821	ybiU	Chromosome:857795-859061	Wildtype1&2	HEX1	2.53758	11.868	2.22555	0.03195	0.26328	1
gene:b0848	ybjM	Chromosome:890088-890466	Wildtype1&2	HEX1	73.0506	6.48306	-3.49415	0.0163	0.236428	1
gene:b0905	ycaO	Chromosome:954871-956632	Wildtype1&2	HEX1	74.1424	5.9892	-3.62986	0.0242	0.248661	1
gene:b0917,gene:b0918	ycaR	Chromosome:970672-971598	Wildtype1&2	HEX1	1623.9	301.242	-2.43047	0.04235	0.287654	1
gene:b0965	yccU	Chromosome:1027945-1028359	Wildtype1&2	HEX1	8.28696	73.9587	3.15781	0.01345	0.221568	1
gene:b1029	ycdU	Chromosome:1095504-1096829	Wildtype1&2	HEX1	4.62777	42.1464	3.18702	0.01435	0.227057	2
gene:b1188	ycgB	Chromosome:1235708-1237241	Wildtype1&2	HEX1	760.014	11375.8	3.90379	0.0321	0.26328	2
gene:b1196	ycgY	Chromosome:1245159-1245600	Wildtype1&2	HEX1	8.69611	130.162	3.9038	0.0034	0.184507	1
gene:b1233	ychJ	Chromosome:1288673-1289132	Wildtype1&2	HEX1	2604.44	256.66	-3.34304	0.0306	0.260857	2
gene:b1251	yciI	Chromosome:1310568-1310865	Wildtype1&2	HEX1	301.683	10.5202	-4.8418	0.0078	0.203869	2
gene:b1423	ydcJ	Chromosome:1495287-1496631	Wildtype1&2	HEX1	30.2299	504.993	4.06221	0.01185	0.220285	1
gene:b1439	ydcR	Chromosome:1510002-1511409	Wildtype1&2	HEX1	34.14	7.12508	-2.26048	0.03665	0.275797	1
gene:b1440	ydcS	Chromosome:1511653-1512799	Wildtype1&2	HEX1	31.2621	1234.77	5.30368	0.0017	0.13053	2
gene:b1441	ydcT	Chromosome:1512816-1513830	Wildtype1&2	HEX1	7.05567	204.078	4.85419	0.00165	0.13053	2
gene:b1442,gene:b1443	ydcU	Chromosome:1513830-1515556	Wildtype1&2	HEX1	46.9832	544.967	3.53595	0.0112	0.214991	1
gene:b1495	yddB	Chromosome:1575246-1577619	Wildtype1&2	HEX1	66.6888	3.58969	-4.21551	0.0131	0.221568	1
gene:b1473	yddG	Chromosome:1546287-1547169	Wildtype1&2	HEX1	36.8794	3.95552	-3.22088	0.023	0.244725	1
transcript:b1471	yddK-1	Chromosome:1544383-1545714	Wildtype1&2	HEX1	1.05909	5.41174	2.35327	0.0397	0.279675	2
gene:b1491	yddW	Chromosome:1567503-1568823	Wildtype1&2	HEX1	70.2361	12.4569	-2.49527	0.03275	0.264094	1
gene:b1528	ydeA	Chromosome:1617027-1618218	Wildtype1&2	HEX1	13.5441	2.23175	-2.60142	0.02515	0.249522	1
gene:b1536	ydeI	Chromosome:1624104-1624497	Wildtype1&2	HEX1	54.2737	344.266	2.6652	0.0151	0.229884	1
gene:b1614	ydgA	Chromosome:1689851-1691360	Wildtype1&2	HEX1	229.982	1754.05	2.9311	0.03265	0.26389	1
gene:b1648	ydhL	Chromosome:1725680-1725920	Wildtype1&2	HEX1	54.3972	312.626	2.52283	0.02445	0.248661	1
gene:b1685	ydiH	Chromosome:1764933-1765122	Wildtype1&2	HEX1	11813.5	980.58	-3.59065	0.0067	0.200682	2
gene:b1691	ydiN	Chromosome:1772511-1773777	Wildtype1&2	HEX1	2.77676	18.6582	2.74834	0.0127	0.221568	2
gene:b1771	ydjG	Chromosome:1854990-1855971	Wildtype1&2	HEX1	12.1065	2.69147	-2.16932	0.0386	0.279375	1
gene:b1773	ydjI	Chromosome:1856932-1857769	Wildtype1&2	HEX1	31.3128	1.61196	-4.27987	0.00925	0.21192	1
gene:b1776	ydjL	Chromosome:1860255-1861332	Wildtype1&2	HEX1	32.8413	3.86622	-3.08651	0.017	0.24001	1
gene:b1728	ydjM	Chromosome:1810210-1810801	Wildtype1&2	HEX1	10.0469	68.5088	2.76954	0.0176	0.24001	1
gene:b1751	ydjY	Chromosome:1834115-1834793	Wildtype1&2	HEX1	56.5385	1.4596	-5.27559	0.0189	0.24001	1
gene:b1780	yeaD	Chromosome:1863849-1864734	Wildtype1&2	HEX1	1076.13	34.5159	-4.96245	0.004	0.190974	2
gene:b1783	yeaG	Chromosome:1866907-1868842	Wildtype1&2	HEX1	363.796	9640.17	4.72786	0.01115	0.214991	2
gene:b1794	yeaP	Chromosome:1877714-1878740	Wildtype1&2	HEX1	144.314	18.5381	-2.96065	0.01035	0.214991	2
gene:b1806	yeaY	Chromosome:1889950-1890532	Wildtype1&2	HEX1	21.3759	550.493	4.68667	0.0006	0.108239	1
gene:b1825	yebO	Chromosome:1908260-1908548	Wildtype1&2	HEX1	1154.42	233.851	-2.3035	0.0394	0.279381	1
transcript:b4496	yedS-1	Chromosome:2034050-2035243	Wildtype1&2	HEX1	27.9481	147.799	2.40281	0.04395	0.288534	1
gene:b1968,gene:b1969	yedV	Chromosome:2036793-2038823	Wildtype1&2	HEX1	150.09	21.4531	-2.80656	0.03245	0.26328	1
gene:b1971	yedY	Chromosome:2039477-2040482	Wildtype1&2	HEX1	40.0223	254.982	2.67152	0.0339	0.26667	1
gene:b1983	yeeN	Chromosome:2056857-2057574	Wildtype1&2	HEX1	497.243	3.65139	-7.08936	0.0023	0.159286	2
transcript:b1999	yeeP-1	Chromosome:2070659-2071211	Wildtype1&2	HEX1	15.9785	71.0376	2.15246	0.03855	0.279375	1
gene:b2007	yeeX	Chromosome:2079031-2079361	Wildtype1&2	HEX1	4763.74	562.252	-3.08281	0.01955	0.24001	2
gene:b2080	yegP	Chromosome:2165188-2165521	Wildtype1&2	HEX1	117.757	726.763	2.62567	0.03135	0.26328	1
transcript:b2083	yegZ-1	Chromosome:2167601-2167814	Wildtype1&2	HEX1	21.1397	275.997	3.70663	0.02935	0.259161	1
gene:b2109	yehB	Chromosome:2188429-2190910	Wildtype1&2	HEX1	2.42493	10.3821	2.09809	0.0418	0.286037	2
gene:b2112	yehE	Chromosome:2192514-2192796	Wildtype1&2	HEX1	35.7111	168.7	2.24002	0.0419	0.286037	1
gene:b2129,gene:b2130	yehX	Chromosome:2216480-2218557	Wildtype1&2	HEX1	12.7406	55.8021	2.13089	0.04725	0.299081	1
gene:b2152	yeiB	Chromosome:2241809-2242967	Wildtype1&2	HEX1	8.03396	1.55319	-2.37087	0.03475	0.268571	1
gene:b2171	yeiP	Chromosome:2265449-2266022	Wildtype1&2	HEX1	54.8915	11.6522	-2.23598	0.0404	0.281587	1
gene:b2181	yejG	Chromosome:2277892-2278237	Wildtype1&2	HEX1	653.486	48767.3	6.22161	0.0001	0.0588667	1
gene:b2291	yfbR	Chromosome:2408861-2409461	Wildtype1&2	HEX1	339.521	27.1048	-3.64688	0.0085	0.207835	1
gene:b2302	yfcG	Chromosome:2420620-2421268	Wildtype1&2	HEX1	26.7155	192.248	2.84722	0.0157	0.232018	2
gene:b2372	yfdV	Chromosome:2489241-2490186	Wildtype1&2	HEX1	0.992653	9.00208	3.1809	0.02215	0.243719	2
gene:b2408	yfeN	Chromosome:2525126-2525891	Wildtype1&2	HEX1	12.5083	57.2891	2.19538	0.0408	0.28256	1
gene:b2448	yffQ	Chromosome:2563591-2563969	Wildtype1&2	HEX1	22.0042	112.742	2.35717	0.03015	0.260162	2
gene:b2562	yfhL	Chromosome:2699662-2699923	Wildtype1&2	HEX1	2031.44	146.787	-3.79071	0.0202	0.24001	1
gene:b2605	yfiB	Chromosome:2743624-2744107	Wildtype1&2	HEX1	1918.99	135.645	-3.82244	0.009	0.210517	2
gene:b2642	yfjW	Chromosome:2773317-2775021	Wildtype1&2	HEX1	160.462	17.0321	-3.2359	0.0319	0.26328	2
gene:b2672	ygaM	Chromosome:2800145-2800475	Wildtype1&2	HEX1	183.393	4441.47	4.59803	0.0007	0.108239	2
gene:b2665	ygaU	Chromosome:2796336-2796786	Wildtype1&2	HEX1	318.016	2945.1	3.21115	0.01745	0.24001	1
gene:b2682,gene:b2683	ygaZ	Chromosome:2809616-2810679	Wildtype1&2	HEX1	821.546	74.301	-3.46689	0.01785	0.24001	2
gene:b2736,gene:b2737	ygbJ	Chromosome:2861429-2863501	Wildtype1&2	HEX1	17.7097	134.956	2.92987	0.0147	0.227721	1
gene:b2738	ygbL	Chromosome:2863592-2864231	Wildtype1&2	HEX1	13.9242	66.5074	2.25592	0.04325	0.288534	1
gene:b2809	ygdI	Chromosome:2942917-2943145	Wildtype1&2	HEX1	542.565	3476.91	2.67994	0.0189	0.24001	1
gene:b2958	yggN	Chromosome:3100903-3101623	Wildtype1&2	HEX1	15.2563	144.26	3.2412	0.00535	0.200682	1
gene:b3003	yghA	Chromosome:3149661-3150546	Wildtype1&2	HEX1	13.1822	78.7079	2.57792	0.0438	0.288534	1
gene:b2998	yghW	Chromosome:3146449-3146737	Wildtype1&2	HEX1	984.015	38.9076	-4.66056	0.009	0.210517	3
gene:b3074	ygjH	Chromosome:3220914-3221247	Wildtype1&2	HEX1	14.4523	262.248	4.18156	0.0049	0.196668	2
gene:b3153	yhbO	Chromosome:3298973-3299915	Wildtype1&2	HEX1	10.125	148.511	3.87458	0.0124	0.221568	1
gene:b3158	yhbU	Chromosome:3301484-3302480	Wildtype1&2	HEX1	18.766	2.59854	-2.85235	0.02505	0.249522	1
gene:b3159	yhbV	Chromosome:3302488-3303367	Wildtype1&2	HEX1	21.4774	3.08179	-2.80098	0.02235	0.244397	1
gene:b3239	yhcO	Chromosome:3385856-3386129	Wildtype1&2	HEX1	57.9505	276.066	2.25212	0.04195	0.286037	1
transcript:b3268	yhdW-1	Chromosome:3419041-3420066	Wildtype1&2	HEX1	41.6928	516.194	3.63004	0.00735	0.200682	1
gene:b3382	yhfY	Chromosome:3511059-3511422	Wildtype1&2	HEX1	8.56785	54.9384	2.68081	0.0235	0.245568	2
gene:b3407	yhgF	Chromosome:3537384-3539706	Wildtype1&2	HEX1	105.953	15.0921	-2.81156	0.04365	0.288534	1
gene:b3448	yhhA	Chromosome:3586942-3589180	Wildtype1&2	HEX1	218.73	5486.7	4.64872	0.0188	0.24001	1
gene:b3474	yhhT	Chromosome:3611864-3612914	Wildtype1&2	HEX1	10.1117	60.1194	2.57181	0.023	0.244725	1
gene:b3508	yhiD	Chromosome:3655254-3655902	Wildtype1&2	HEX1	256.264	39.2091	-2.70837	0.02255	0.244725	2
gene:b3524	yhjG	Chromosome:3676289-3678350	Wildtype1&2	HEX1	16.3362	132.408	3.01884	0.01355	0.221568	2
gene:b3525	yhjH	Chromosome:3678419-3679187	Wildtype1&2	HEX1	55.0934	8.32901	-2.72566	0.0419	0.286037	2
gene:b3547	yhjX	Chromosome:3710798-3712007	Wildtype1&2	HEX1	11873.5	44.5327	-8.05866	0.00315	0.18239	2
gene:b3587	yiaW	Chromosome:3754104-3754428	Wildtype1&2	HEX1	0	50.5723	NaN	5e-05	0.0588667	2
gene:b3618	yibB	Chromosome:3792825-3793683	Wildtype1&2	HEX1	460.158	32.3447	-3.83053	0.00565	0.200682	2
gene:b3596	yibG	Chromosome:3768176-3768638	Wildtype1&2	HEX1	12.6896	0	NaN	0.0008	0.108239	1
gene:b3614	yibQ	Chromosome:3788100-3790081	Wildtype1&2	HEX1	76.2533	10.0718	-2.92047	0.0267	0.25322	1
transcript:b4652	yibU-1	Chromosome:3769947-3770146	Wildtype1&2	HEX1	90.5763	0	NaN	0.00685	0.200682	1
gene:b3715	yieH	Chromosome:3896773-3897439	Wildtype1&2	HEX1	119.417	17.2479	-2.79152	0.02445	0.248661	1
gene:b3820	yigI	Chromosome:4004229-4004697	Wildtype1&2	HEX1	11.6922	118.994	3.34727	0.0052	0.197488	1
gene:b3866	yihI	Chromosome:4051346-4051856	Wildtype1&2	HEX1	63.6574	290.733	2.1913	0.0442	0.289101	1
gene:b3910	yiiM	Chromosome:4102821-4103496	Wildtype1&2	HEX1	16.4906	90.6651	2.4589	0.02815	0.254938	1
gene:b3920	yiiQ	Chromosome:4111614-4112214	Wildtype1&2	HEX1	219.504	12.7681	-4.10363	0.01055	0.214991	1
gene:b4011	yjaA	Chromosome:4213233-4213617	Wildtype1&2	HEX1	22.2322	124.382	2.48406	0.02025	0.24001	1
gene:b4023	yjbD	Chromosome:4231358-4231631	Wildtype1&2	HEX1	1248.99	158.58	-2.97748	0.02925	0.25916	2
gene:b4045	yjbJ	Chromosome:4259236-4259446	Wildtype1&2	HEX1	503.434	5099.69	3.34054	0.00605	0.200682	1
gene:b4128	yjdK	Chromosome:4352583-4352880	Wildtype1&2	HEX1	83.701	17.2448	-2.27909	0.0373	0.279118	1
gene:b4107	yjdN	Chromosome:4325297-4325741	Wildtype1&2	HEX1	828.376	10606.7	3.67854	0.0145	0.227392	2
gene:b4559	yjdO	Chromosome:4352907-4353081	Wildtype1&2	HEX1	57.0329	0	NaN	0.02115	0.241485	1
gene:b4184	yjfL	Chromosome:4411978-4412377	Wildtype1&2	HEX1	6.13372	0	NaN	0.00465	0.190974	1
gene:b4199	yjfY	Chromosome:4424515-4424791	Wildtype1&2	HEX1	302.895	1671.94	2.46463	0.03955	0.279381	1
gene:b4234	yjgA	Chromosome:4457313-4457865	Wildtype1&2	HEX1	19.0142	98.1915	2.36853	0.0263	0.252423	1
gene:b4263	yjgR	Chromosome:4488560-4490063	Wildtype1&2	HEX1	7.30301	41.5737	2.50911	0.02575	0.252423	1
transcript:b4282	yjhE-1	Chromosome:4506860-4507109	Wildtype1&2	HEX1	19.5458	0	NaN	0.011	0.214991	1
gene:b4566	yjhX	Chromosome:4533795-4534053	Wildtype1&2	HEX1	306.562	71.6014	-2.09812	0.0459	0.294226	1
transcript:b4342	yjiT-1	Chromosome:4572413-4573916	Wildtype1&2	HEX1	257.794	38.6732	-2.73681	0.0384	0.279375	1
gene:b4353	yjiX	Chromosome:4588875-4589079	Wildtype1&2	HEX1	290.955	44.214	-2.71822	0.0245	0.248661	1
gene:b4354	yjiY	Chromosome:4589128-4591279	Wildtype1&2	HEX1	42.3442	8.58059	-2.30301	0.0353	0.270252	1
gene:b4365,gene:b4366	yjjQ	Chromosome:4603476-4604837	Wildtype1&2	HEX1	726.865	13.7026	-5.72917	0.0018	0.135268	3
gene:b4394	yjjX	Chromosome:4633232-4633745	Wildtype1&2	HEX1	3.98807	0	NaN	0.00575	0.200682	2
gene:b0250	ykfB	Chromosome:265619-266087	Wildtype1&2	HEX1	36.3262	221.345	2.60721	0.0164	0.236428	1
gene:b0833	yliE	Chromosome:872978-875327	Wildtype1&2	HEX1	35.3115	2.56509	-3.78306	0.0143	0.227057	1
gene:b1045	ymdB	Chromosome:1105819-1106353	Wildtype1&2	HEX1	119.59	680.271	2.50801	0.03945	0.279381	1
gene:b1137	ymfD	Chromosome:1196866-1197532	Wildtype1&2	HEX1	151.775	21.7542	-2.80257	0.04435	0.289546	2
gene:b1143	ymfI	Chromosome:1201496-1202084	Wildtype1&2	HEX1	2741.01	327.191	-3.0665	0.0442	0.289101	2
gene:b1165	ymgA	Chromosome:1216067-1216340	Wildtype1&2	HEX1	40.2923	290.6	2.85046	0.0129	0.221568	1
gene:b1195	ymgE	Chromosome:1244727-1244982	Wildtype1&2	HEX1	56.0684	431.805	2.94512	0.0229	0.244725	1
gene:b4594	ymgJ	Chromosome:1223263-1223449	Wildtype1&2	HEX1	177.776	0	NaN	0.00145	0.130348	1
gene:b1295	ymjA	Chromosome:1357422-1357668	Wildtype1&2	HEX1	1350.75	173.702	-2.95908	0.02705	0.25322	1
gene:b1375	ynaE	Chromosome:1433990-1434224	Wildtype1&2	HEX1	1360.03	124.969	-3.44399	0.01795	0.24001	2
gene:b1330	ynaI	Chromosome:1394890-1395922	Wildtype1&2	HEX1	59.7158	7.0366	-3.08516	0.0199	0.24001	1
gene:b1452	yncE	Chromosome:1523306-1524368	Wildtype1&2	HEX1	1144.97	102.93	-3.47558	0.03955	0.279381	3
gene:b1455	yncH	Chromosome:1526939-1527152	Wildtype1&2	HEX1	31.0588	0	NaN	0.02085	0.241485	1
gene:b1436	yncJ	Chromosome:1508833-1509064	Wildtype1&2	HEX1	32.5279	0	NaN	0.0045	0.190974	1
gene:b1523,gene:b1524	yneG	Chromosome:1611965-1613251	Wildtype1&2	HEX1	154.786	28.4283	-2.44488	0.028	0.254231	1
gene:b1586	ynfD	Chromosome:1657564-1657870	Wildtype1&2	HEX1	991.178	12849.8	3.69645	0.0134	0.221568	2
gene:b1551	ynfN	Chromosome:1631001-1652838	Wildtype1&2	HEX1	228.888	0	NaN	0.0194	0.24001	2
gene:b1762	ynjI	Chromosome:1843830-1844871	Wildtype1&2	HEX1	125.138	11.7523	-3.4125	0.0342	0.268214	1
gene:b1809	yoaB	Chromosome:1893366-1893711	Wildtype1&2	HEX1	242.758	32.2141	-2.91376	0.0309	0.262353	2
gene:b1820	yobD	Chromosome:1904800-1905259	Wildtype1&2	HEX1	780.225	86.6161	-3.17118	0.01135	0.216693	1
gene:b1957	yodC	Chromosome:2028187-2028370	Wildtype1&2	HEX1	105.909	4002.52	5.24002	0.00455	0.190974	1
gene:b1953	yodD	Chromosome:2024985-2025213	Wildtype1&2	HEX1	375.958	14131.8	5.23223	0.00095	0.108239	2
gene:b4582,transcript:b4582	yoeA	Chromosome:2068634-2070474	Wildtype1&2	HEX1	572.659	50.3712	-3.50701	0.0287	0.25756	2
gene:b2135	yohC	Chromosome:2225043-2225631	Wildtype1&2	HEX1	46.1445	1056.38	4.51683	0.0059	0.200682	2
gene:b2137	yohF	Chromosome:2226508-2227270	Wildtype1&2	HEX1	8.38047	141.858	4.08127	0.00085	0.108239	2
gene:b2466	ypfG	Chromosome:2581733-2582777	Wildtype1&2	HEX1	10.8195	95.1876	3.13713	0.0103	0.214991	2
gene:b4547	ypfN	Chromosome:2592761-2592962	Wildtype1&2	HEX1	344.862	1860.93	2.43193	0.03895	0.279381	1
gene:b2545	yphC	Chromosome:2674699-2675761	Wildtype1&2	HEX1	2.02651	14.1498	2.80371	0.01755	0.24001	2
gene:b4548	ypjJ	Chromosome:2776876-2777077	Wildtype1&2	HEX1	24.5218	0	NaN	0.0456	0.293368	1
gene:b2666	yqaE	Chromosome:2796869-2797028	Wildtype1&2	HEX1	116.824	1277.03	3.45039	0.0275	0.253403	1
gene:b2847,gene:b2848	yqeI	Chromosome:2988501-2989786	Wildtype1&2	HEX1	145.646	6.44384	-4.4984	0.0129	0.221568	1
gene:b3102	yqjG	Chromosome:3251023-3252010	Wildtype1&2	HEX1	96.0753	709.834	2.88524	0.02175	0.242273	1
gene:b3152	yraR	Chromosome:3298210-3298846	Wildtype1&2	HEX1	7.07536	82.1036	3.53657	0.0035	0.184507	1
gene:b3830	ysgA	Chromosome:4015353-4016169	Wildtype1&2	HEX1	17.825	116.914	2.71347	0.0142	0.227057	1
gene:b4210	ytfF	Chromosome:4432090-4433056	Wildtype1&2	HEX1	1.3888	8.75552	2.65636	0.03215	0.26328	2
gene:b4215	ytfI	Chromosome:4437706-4438645	Wildtype1&2	HEX1	6.69379	39.814	2.57238	0.01755	0.24001	1
gene:b4216	ytfJ	Chromosome:4438707-4439262	Wildtype1&2	HEX1	20.7162	351.749	4.08572	0.00155	0.130348	1
gene:b4217	ytfK	Chromosome:4439586-4439793	Wildtype1&2	HEX1	1057.38	22530.6	4.41332	0.0024	0.15994	1
gene:b0574	cusB	Chromosome:597478-598702	Wildtype1&2	HEX2	10.9724	1296.95	6.8851	5e-05	0.0884	1
gene:b0572	cusC	Chromosome:595599-596973	Wildtype1&2	HEX2	19.9211	3114.94	7.28876	5e-05	0.0884	2
gene:b0573	cusF	Chromosome:597130-597463	Wildtype1&2	HEX2	20.7584	2053.92	6.62854	0.00015	0.1768	2
gene:b0451	amtB	Chromosome:472965-474252	Wildtype1&2	TET1	3.6526	73.6211	4.33312	0.001	0.287869	3
gene:b2601	aroF	Chromosome:2740079-2741150	Wildtype1&2	TET1	1193.39	17.6354	-6.08045	0.002	0.296846	3
gene:b0618	citC	Chromosome:650797-651856	Wildtype1&2	TET1	1.72187	128.578	6.22253	0.00125	0.287869	3
gene:b1190	dadX	Chromosome:1238878-1239949	Wildtype1&2	TET1	111.9	1.37785	-6.34365	0.00285	0.296846	1
gene:b0895	dmsB	Chromosome:943413-944031	Wildtype1&2	TET1	18.5553	274.652	3.8877	0.0024	0.296846	1
gene:b1490	dosC	Chromosome:1565757-1567140	Wildtype1&2	TET1	339.198	23.64	-3.84282	0.0029	0.296846	2
gene:b0709	dtpD	Chromosome:741074-742556	Wildtype1&2	TET1	20.015	631.653	4.97998	0.0006	0.265725	1
gene:b1018	efeO	Chromosome:1082242-1083370	Wildtype1&2	TET1	42.034	3.82838	-3.45675	0.0026	0.296846	3
transcript:b4490	efeU-1	Chromosome:1081355-1082185	Wildtype1&2	TET1	134	8.15171	-4.03898	0.0013	0.287869	3
gene:b0593	entC	Chromosome:624884-626060	Wildtype1&2	TET1	71.6467	2.67013	-4.74592	0.0006	0.265725	3
gene:b0594	entE	Chromosome:626069-627680	Wildtype1&2	TET1	211.21	8.4141	-4.64972	0.0011	0.287869	3
gene:b4292,gene:b4293	fecR	Chromosome:4516763-4518235	Wildtype1&2	TET1	643.397	36.2308	-4.15042	0.00305	0.296846	3
gene:b0585	fes	Chromosome:612736-613939	Wildtype1&2	TET1	53.4773	4.23845	-3.65732	0.0017	0.296846	2
gene:b0805	fiu	Chromosome:839248-841531	Wildtype1&2	TET1	42.9622	1.10048	-5.28686	0.0009	0.287869	3
gene:b1922	fliA	Chromosome:2001069-2001789	Wildtype1&2	TET1	272.357	2.41424	-6.81779	0.00255	0.296846	4
gene:b2093	gatB	Chromosome:2174281-2174566	Wildtype1&2	TET1	20668.9	198.855	-6.6996	0.003	0.296846	2
transcript:b2092	gatC-1	Chromosome:2172920-2174278	Wildtype1&2	TET1	1578.04	18.3906	-6.42302	0.00275	0.296846	2
gene:b2091	gatD	Chromosome:2171832-2172873	Wildtype1&2	TET1	775.091	5.30996	-7.18952	0.0012	0.287869	3
gene:b2019	hisG	Chromosome:2090191-2091091	Wildtype1&2	TET1	261.72	9021.51	5.10727	0.00225	0.296846	2
gene:b1531	marA	Chromosome:1619573-1619957	Wildtype1&2	TET1	79.7202	5528.6	6.11583	0.0001	0.1181	2
gene:b1532	marB	Chromosome:1619988-1620207	Wildtype1&2	TET1	85.7479	2223.78	4.69677	0.00075	0.287869	2
gene:b1530	marR	Chromosome:1619119-1619554	Wildtype1&2	TET1	106.125	8629.53	6.34545	0.0001	0.1181	2
gene:b2392	mntH	Chromosome:2511467-2512706	Wildtype1&2	TET1	621.513	26.2071	-4.56776	0.00255	0.296846	3
gene:b4705	mntS	Chromosome:852868-852997	Wildtype1&2	TET1	18211.8	1077.56	-4.07903	0.0017	0.296846	2
gene:b3749	rbsA	Chromosome:3933777-3935283	Wildtype1&2	TET1	324.87	3.1914	-6.66953	0.00275	0.296846	1
gene:b3748	rbsD	Chromosome:3933350-3933770	Wildtype1&2	TET1	2230.64	13.8273	-7.3338	0.00175	0.296846	2
gene:b0852	rimK	Chromosome:891966-892869	Wildtype1&2	TET1	23.7624	730.265	4.94167	0.00035	0.24801	2
gene:b1885	tap	Chromosome:1969382-1970984	Wildtype1&2	TET1	69.3972	0.749612	-6.53259	0.0031	0.296846	3
gene:b1886	tar	Chromosome:1971029-1972691	Wildtype1&2	TET1	248.542	1.2283	-7.66068	0.00165	0.296846	4
gene:b0627	tatE	Chromosome:658946-659150	Wildtype1&2	TET1	159.671	1753.32	3.45691	0.0028	0.296846	2
gene:b3708	tnaA	Chromosome:3888729-3890145	Wildtype1&2	TET1	313.894	2.44139	-7.00643	0.0021	0.296846	2
gene:b2600	tyrA	Chromosome:2738947-2740069	Wildtype1&2	TET1	1134.08	17.3895	-6.02717	0.0018	0.296846	3
gene:b0850,gene:b0851	ybjC	Chromosome:890912-891906	Wildtype1&2	TET1	99.4571	5536.09	5.79865	5e-05	0.1181	2
gene:b1258	yciF	Chromosome:1315269-1315770	Wildtype1&2	TET1	175.438	7.14851	-4.61717	0.0011	0.287869	2
gene:b1259	yciG	Chromosome:1315855-1316035	Wildtype1&2	TET1	223.29	0	NaN	0.00055	0.265725	1
gene:b3547	yhjX	Chromosome:3710798-3712007	Wildtype1&2	TET1	11152.4	28.5117	-8.61159	0.0024	0.296846	2
gene:b4567	yjjZ	Chromosome:4605803-4606040	Wildtype1&2	TET1	88313.7	452.731	-7.60784	0.00015	0.132862	5
gene:b1002	agp	Chromosome:1065584-1066826	Wildtype1&2	TET2	276.465	3.80525	-6.18296	0.0031	0.252738	1
gene:b4187	aidB	Chromosome:4414274-4415900	Wildtype1&2	TET2	45.3468	1.75427	-4.69206	0.0073	0.252738	1
gene:b2670	alaE	Chromosome:2799163-2799613	Wildtype1&2	TET2	779.3	18.4465	-5.40076	0.00135	0.252738	2
gene:b3588	aldB	Chromosome:3754972-3756511	Wildtype1&2	TET2	26.7609	0.675152	-5.30877	0.00555	0.252738	2
gene:b1927	amyA	Chromosome:2006155-2007643	Wildtype1&2	TET2	194.742	15.9158	-3.61303	0.00575	0.252738	1
gene:b3744	asnA	Chromosome:3927154-3928147	Wildtype1&2	TET2	117.594	7.41857	-3.98653	0.0146	0.285916	2
gene:b1597	asr	Chromosome:1671375-1671684	Wildtype1&2	TET2	1023.31	47.0585	-4.44265	0.0109	0.270687	1
gene:b1481	bdm	Chromosome:1556064-1556280	Wildtype1&2	TET2	568.946	23.0987	-4.62241	0.011	0.270687	1
gene:b3337	bfd	Chromosome:3466796-3466991	Wildtype1&2	TET2	24694.6	935.55	-4.72223	0.00165	0.252738	3
gene:b3336	bfr	Chromosome:3466248-3466725	Wildtype1&2	TET2	577.219	58.0223	-3.31444	0.00625	0.252738	1
gene:b1888	cheA	Chromosome:1973359-1975324	Wildtype1&2	TET2	80.7577	1.95889	-5.36549	0.0032	0.252738	3
gene:b1883	cheB	Chromosome:1967451-1968501	Wildtype1&2	TET2	11.7682	0.691814	-4.08837	0.0141	0.282364	1
gene:b1884	cheR	Chromosome:1968503-1969364	Wildtype1&2	TET2	12.3397	0.995945	-3.6311	0.01465	0.285916	1
gene:b1887	cheW	Chromosome:1972835-1973339	Wildtype1&2	TET2	103.703	2.52327	-5.36102	0.0089	0.257015	2
gene:b1881	cheZ	Chromosome:1966392-1967037	Wildtype1&2	TET2	197.807	12.6857	-3.96282	0.00785	0.257015	3
gene:b2155	cirA	Chromosome:2244777-2246769	Wildtype1&2	TET2	149.915	6.87628	-4.44637	0.00805	0.257015	2
gene:b4457	csrC	Chromosome:4051035-4051280	Wildtype1&2	TET2	5165.79	364.963	-3.82317	0.00815	0.257015	1
gene:b3012	dkgA	Chromosome:3156622-3157450	Wildtype1&2	TET2	270.356	19.9773	-3.75842	0.00525	0.252738	1
gene:b1490	dosC	Chromosome:1565757-1567140	Wildtype1&2	TET2	349.258	23.048	-3.92158	0.00245	0.252738	2
gene:b1489	dosP	Chromosome:1563333-1565733	Wildtype1&2	TET2	75.1204	6.55569	-3.51839	0.00455	0.252738	1
gene:b0812	dps	Chromosome:848407-848911	Wildtype1&2	TET2	12284.3	396.674	-4.95272	0.0107	0.270687	1
gene:b1185	dsbB	Chromosome:1232499-1233030	Wildtype1&2	TET2	62.2146	9.43729	-2.72081	0.01205	0.276139	1
gene:b1018	efeO	Chromosome:1082242-1083370	Wildtype1&2	TET2	43.2841	5.6233	-2.94435	0.00735	0.252738	3
transcript:b4490	efeU-1	Chromosome:1081355-1082185	Wildtype1&2	TET2	137.956	16.9407	-3.02564	0.01015	0.267048	3
gene:b0595,gene:b0596	entB	Chromosome:627693-629297	Wildtype1&2	TET2	85.0833	2.42363	-5.13363	0.0015	0.252738	1
gene:b0593	entC	Chromosome:624884-626060	Wildtype1&2	TET2	73.7793	1.18036	-5.96592	0.00205	0.252738	3
gene:b0583	entD	Chromosome:609458-610079	Wildtype1&2	TET2	201.54	11.8286	-4.09072	0.0098	0.265055	2
gene:b0594	entE	Chromosome:626069-627680	Wildtype1&2	TET2	217.475	2.12762	-6.67547	5e-05	0.0888	3
gene:b0586,gene:b4511	entF	Chromosome:613941-618038	Wildtype1&2	TET2	415.077	5.03698	-6.36468	0.0007	0.252738	2
gene:b0591	entS	Chromosome:622299-623550	Wildtype1&2	TET2	6.31844	0.576873	-3.45324	0.01505	0.287406	2
gene:b3005	exbD	Chromosome:3150817-3151243	Wildtype1&2	TET2	395.684	39.4466	-3.32638	0.0048	0.252738	3
gene:b3093	exuT	Chromosome:3245103-3246522	Wildtype1&2	TET2	35.0479	2.45451	-3.83582	0.0149	0.287406	1
gene:b2097	fbaB	Chromosome:2177511-2178564	Wildtype1&2	TET2	844.783	50.1518	-4.07421	0.0045	0.252738	1
gene:b4079	fdhF	Chromosome:4297218-4299366	Wildtype1&2	TET2	70.9676	4.88725	-3.86007	0.0123	0.276516	2
gene:b4291	fecA	Chromosome:4514352-4516677	Wildtype1&2	TET2	74.9449	5.138	-3.86655	0.0036	0.252738	1
gene:b4292,gene:b4293	fecR	Chromosome:4516763-4518235	Wildtype1&2	TET2	662.57	31.7127	-4.38494	0.0017	0.252738	3
gene:b0584	fepA	Chromosome:610253-612494	Wildtype1&2	TET2	298.082	3.00103	-6.6341	0.0015	0.252738	2
gene:b0592	fepB	Chromosome:623553-624510	Wildtype1&2	TET2	211.121	10.6751	-4.30575	0.00365	0.252738	1
gene:b0585	fes	Chromosome:612736-613939	Wildtype1&2	TET2	55.0703	0.930947	-5.88643	0.00395	0.252738	2
gene:b0150	fhuA	Chromosome:167483-169727	Wildtype1&2	TET2	467.661	23.7131	-4.3017	0.0042	0.252738	1
gene:b1102	fhuE	Chromosome:1159361-1161551	Wildtype1&2	TET2	301.154	7.15044	-5.39632	0.0059	0.252738	2
gene:b4367	fhuF	Chromosome:4604874-4605663	Wildtype1&2	TET2	2575.12	36.0407	-6.15887	0.0006	0.252738	2
gene:b0805	fiu	Chromosome:839248-841531	Wildtype1&2	TET2	44.2521	0.916797	-5.593	0.00065	0.252738	3
gene:b1074	flgC	Chromosome:1131437-1131842	Wildtype1&2	TET2	294.873	3.03356	-6.60294	0.01275	0.277229	3
gene:b1075	flgD	Chromosome:1131853-1132549	Wildtype1&2	TET2	291.33	2.39048	-6.92921	0.0043	0.252738	3
gene:b1076	flgE	Chromosome:1132573-1133782	Wildtype1&2	TET2	249.462	4.52752	-5.78395	0.007	0.252738	3
gene:b1077	flgF	Chromosome:1133801-1134557	Wildtype1&2	TET2	17.9418	1.35754	-3.72425	0.01325	0.279232	2
gene:b1078	flgG	Chromosome:1134728-1135511	Wildtype1&2	TET2	39.4387	1.72964	-4.51106	0.0076	0.254672	2
gene:b1080,gene:b1081	flgI	Chromosome:1136273-1138312	Wildtype1&2	TET2	33.2868	2.29214	-3.86018	0.0086	0.257015	1
gene:b1082	flgK	Chromosome:1138377-1140021	Wildtype1&2	TET2	66.9197	3.30013	-4.34184	0.0092	0.259463	1
gene:b1070	flgN	Chromosome:1129413-1129830	Wildtype1&2	TET2	616.126	35.5219	-4.11644	0.01265	0.277229	3
gene:b1922	fliA	Chromosome:2001069-2001789	Wildtype1&2	TET2	280.624	2.67657	-6.71211	0.00255	0.252738	4
gene:b1923	fliC	Chromosome:2002109-2003606	Wildtype1&2	TET2	6551.3	41.0834	-7.31708	0.00455	0.252738	3
gene:b1924	fliD	Chromosome:2003871-2005278	Wildtype1&2	TET2	486.88	7.93024	-5.94006	0.00515	0.252738	3
gene:b1938,gene:b1939,gene:b1940,gene:b1941	fliF	Chromosome:2013228-2017927	Wildtype1&2	TET2	44.3936	2.46446	-4.17101	0.0131	0.279232	1
gene:b1945,gene:b1946	fliM	Chromosome:2020086-2021501	Wildtype1&2	TET2	142.63	5.70853	-4.64302	0.0152	0.288719	1
gene:b1947,gene:b1948	fliO	Chromosome:2021503-2022606	Wildtype1&2	TET2	87.7333	4.90126	-4.1619	0.01345	0.279232	2
gene:b1925,gene:b1926	fliS	Chromosome:2005302-2006078	Wildtype1&2	TET2	173.529	4.63324	-5.22701	0.00935	0.259463	2
gene:b1921	fliZ	Chromosome:2000472-2001024	Wildtype1&2	TET2	648.398	13.474	-5.58863	0.0059	0.252738	3
gene:b3517	gadA	Chromosome:3666179-3667580	Wildtype1&2	TET2	6664.3	45.5044	-7.1943	0.00425	0.252738	1
gene:b1493	gadB	Chromosome:1570644-1572045	Wildtype1&2	TET2	1309.28	13.8119	-6.56671	0.0031	0.252738	1
gene:b1492	gadC	Chromosome:1568953-1570489	Wildtype1&2	TET2	2497.32	25.4572	-6.61616	0.0049	0.252738	1
gene:b3515	gadW	Chromosome:3663889-3664618	Wildtype1&2	TET2	638.096	72.5066	-3.13759	0.01125	0.271837	2
gene:b3516	gadX	Chromosome:3664985-3665810	Wildtype1&2	TET2	2596.16	226.842	-3.51662	0.01185	0.276139	1
gene:b2151	galS	Chromosome:2240627-2241668	Wildtype1&2	TET2	65.9015	3.59533	-4.19612	0.0123	0.276516	1
gene:b2094	gatA	Chromosome:2174596-2175049	Wildtype1&2	TET2	98495.4	813.938	-6.91899	0.00545	0.252738	1
gene:b2093	gatB	Chromosome:2174281-2174566	Wildtype1&2	TET2	21269.5	200.343	-6.73017	0.0027	0.252738	2
transcript:b2092	gatC-1	Chromosome:2172920-2174278	Wildtype1&2	TET2	1623.94	21.8782	-6.21386	0.0045	0.252738	2
gene:b2091	gatD	Chromosome:2171832-2172873	Wildtype1&2	TET2	797.614	8.9894	-6.47132	0.00185	0.252738	3
gene:b2095	gatZ	Chromosome:2175058-2176321	Wildtype1&2	TET2	24870.6	416.211	-5.90099	0.0134	0.279232	1
gene:b0987	gfcA	Chromosome:1049438-1049744	Wildtype1&2	TET2	48.6079	405.369	3.05997	0.00605	0.252738	1
gene:b2240	glpT	Chromosome:2351015-2352374	Wildtype1&2	TET2	217.237	9.39307	-4.53153	0.01505	0.287406	1
gene:b0485	glsA	Chromosome:511640-512573	Wildtype1&2	TET2	242.973	6.51186	-5.22158	0.00575	0.252738	1
gene:b3001	gpr	Chromosome:3147896-3148937	Wildtype1&2	TET2	395.281	15.6106	-4.66228	0.01025	0.267048	1
gene:b1182	hlyE	Chromosome:1229482-1230394	Wildtype1&2	TET2	95.5094	8.57169	-3.47799	0.0058	0.252738	1
gene:b0974,gene:b0975,gene:b0976,gene:b0977	hyaC	Chromosome:1035065-1037606	Wildtype1&2	TET2	736.571	31.6215	-4.54185	0.0138	0.28171	2
gene:b2725	hycA	Chromosome:2849973-2850435	Wildtype1&2	TET2	48.6055	2.32368	-4.38663	0.0128	0.277229	3
gene:b2723,gene:b2724	hycC	Chromosome:2847414-2849849	Wildtype1&2	TET2	56.764	1.5713	-5.17494	0.0047	0.252738	2
gene:b2722	hycD	Chromosome:2846488-2847412	Wildtype1&2	TET2	28.0251	1.03885	-4.75366	0.0088	0.257015	2
gene:b2721	hycE	Chromosome:2844761-2846471	Wildtype1&2	TET2	87.8325	4.45478	-4.30133	0.0112	0.271837	2
gene:b2713	hydN	Chromosome:2837577-2838105	Wildtype1&2	TET2	57.5834	8.27158	-2.79942	0.01185	0.276139	2
gene:b3772	ilvA	Chromosome:3955330-3956875	Wildtype1&2	TET2	18.4435	146.45	2.98922	0.01575	0.291375	2
gene:b1732	katE	Chromosome:1813866-1816128	Wildtype1&2	TET2	127.449	5.39278	-4.56275	0.0037	0.252738	1
gene:b1054	lpxL	Chromosome:1115661-1116582	Wildtype1&2	TET2	21.1932	179.216	3.08002	0.00855	0.257015	1
gene:b1518	lsrG	Chromosome:1606998-1607289	Wildtype1&2	TET2	230.034	19.3093	-3.57448	0.01335	0.279232	1
gene:b3417	malP	Chromosome:3550079-3552473	Wildtype1&2	TET2	21.3759	3.50557	-2.60827	0.0156	0.290111	1
gene:b1817	manX	Chromosome:1902047-1903019	Wildtype1&2	TET2	877.883	82.5793	-3.41018	0.0124	0.277011	1
gene:b1818	manY	Chromosome:1903081-1903882	Wildtype1&2	TET2	2376.82	230.918	-3.36358	0.01465	0.285916	1
gene:b1531	marA	Chromosome:1619573-1619957	Wildtype1&2	TET2	82.0663	1317.28	4.00463	0.00175	0.252738	2
gene:b1532	marB	Chromosome:1619988-1620207	Wildtype1&2	TET2	88.2879	601.929	2.76931	0.0109	0.270687	2
gene:b1530	marR	Chromosome:1619119-1619554	Wildtype1&2	TET2	109.245	1107.44	3.34159	0.0088	0.257015	2
gene:b0806	mcbA	Chromosome:841795-842056	Wildtype1&2	TET2	947.409	50.0114	-4.24366	0.0068	0.252738	2
gene:b1065	mdtH	Chromosome:1124117-1125326	Wildtype1&2	TET2	46.2141	5.45377	-3.08301	0.01545	0.289768	2
gene:b4118	melR	Chromosome:4340719-4341628	Wildtype1&2	TET2	1192.73	26.7193	-5.48025	0.0087	0.257015	1
gene:b4242	mgtA	Chromosome:4467624-4470321	Wildtype1&2	TET2	9.06859	129.954	3.84098	0.0031	0.252738	1
gene:b3194	mlaE	Chromosome:3338465-3339248	Wildtype1&2	TET2	10.1464	64.1143	2.65968	0.0128	0.277229	1
gene:b2127	mlrA	Chromosome:2214865-2215597	Wildtype1&2	TET2	185.024	17.5246	-3.40026	0.00755	0.254672	1
gene:b2392	mntH	Chromosome:2511467-2512706	Wildtype1&2	TET2	639.807	37.8373	-4.07976	0.00465	0.252738	3
gene:b1420,gene:b4428	mokB	Chromosome:1491921-1492174	Wildtype1&2	TET2	3126.15	245.392	-3.67123	0.0117	0.276139	2
gene:b1889,gene:b1890	motB	Chromosome:1975328-1977139	Wildtype1&2	TET2	118.365	3.48677	-5.08521	0.00505	0.252738	1
gene:b1739	osmE	Chromosome:1821917-1822256	Wildtype1&2	TET2	447.104	31.5185	-3.82634	0.0016	0.252738	2
gene:b1896,gene:b1897	otsA	Chromosome:1980187-1982387	Wildtype1&2	TET2	501.383	34.1365	-3.87652	0.00435	0.252738	2
gene:b3073	patA	Chromosome:3219493-3220873	Wildtype1&2	TET2	26.2589	1.74409	-3.91226	0.0054	0.252738	2
gene:b0871	poxB	Chromosome:909330-911049	Wildtype1&2	TET2	157.523	6.07611	-4.69627	0.0027	0.252738	1
gene:b3748	rbsD	Chromosome:3933350-3933770	Wildtype1&2	TET2	2295.24	62.2764	-5.20382	0.0107	0.270687	2
gene:b0304	rclA	Chromosome:318675-320001	Wildtype1&2	TET2	13.752	1.59516	-3.10787	0.00865	0.257015	2
gene:b2247	rhmD	Chromosome:2360208-2361414	Wildtype1&2	TET2	15.7935	0.740954	-4.4138	0.01145	0.2748	2
gene:b0852	rimK	Chromosome:891966-892869	Wildtype1&2	TET2	24.4656	328.578	3.74741	0.00365	0.252738	2
gene:b0953	rmf	Chromosome:1015714-1015882	Wildtype1&2	TET2	1938.96	141.904	-3.77229	0.0062	0.252738	2
gene:b3936	rpmE	Chromosome:4127012-4127225	Wildtype1&2	TET2	171.097	1698.31	3.31121	0.00485	0.252738	2
gene:b1630	rsxD	Chromosome:1709141-1710200	Wildtype1&2	TET2	11.3638	155.081	3.7705	0.0018	0.252738	1
gene:b1631	rsxG	Chromosome:1710203-1710824	Wildtype1&2	TET2	3.94651	50.3601	3.67363	0.00425	0.252738	2
gene:b2702,gene:b2703	srlA	Chromosome:2825831-2827351	Wildtype1&2	TET2	177.445	3.04434	-5.8651	0.0041	0.252738	1
gene:b2705	srlD	Chromosome:2827736-2828516	Wildtype1&2	TET2	247.299	9.08176	-4.76714	0.0089	0.257015	2
gene:b1684	sufA	Chromosome:1764017-1764386	Wildtype1&2	TET2	345.902	25.3891	-3.76808	0.00945	0.260205	1
gene:b1683	sufB	Chromosome:1762521-1764009	Wildtype1&2	TET2	313.49	16.71	-4.22963	0.01155	0.27534	1
gene:b1679	sufE	Chromosome:1758873-1759290	Wildtype1&2	TET2	1294.61	95.5151	-3.76065	0.00635	0.252738	1
gene:b1680,gene:b1681,gene:b1682	sufS	Chromosome:1759302-1762512	Wildtype1&2	TET2	877.964	54.1267	-4.01975	0.01355	0.279232	1
gene:b2464	talA	Chromosome:2578665-2579616	Wildtype1&2	TET2	1250.58	33.8507	-5.20727	0.00265	0.252738	1
gene:b1885	tap	Chromosome:1969382-1970984	Wildtype1&2	TET2	71.4982	0.47423	-7.23618	0.0103	0.267048	3
gene:b1886	tar	Chromosome:1971029-1972691	Wildtype1&2	TET2	256.082	1.63627	-7.29005	0.0013	0.252738	4
gene:b2465	tktB	Chromosome:2579635-2581639	Wildtype1&2	TET2	101.844	2.80695	-5.18121	0.0009	0.252738	2
gene:b3708	tnaA	Chromosome:3888729-3890145	Wildtype1&2	TET2	322.979	4.3919	-6.20045	0.0042	0.252738	2
gene:b1197	treA	Chromosome:1245678-1247376	Wildtype1&2	TET2	81.0458	6.1846	-3.71198	0.0029	0.252738	2
gene:b4355	tsr	Chromosome:4591656-4593312	Wildtype1&2	TET2	39.126	1.44416	-4.75983	0.0068	0.252738	1
gene:b1895	uspC	Chromosome:1979752-1980181	Wildtype1&2	TET2	129.94	15.6201	-3.05637	0.0074	0.252738	1
gene:b1521	uxaB	Chromosome:1609228-1610680	Wildtype1&2	TET2	126.355	6.60572	-4.25762	0.0136	0.279232	1
gene:b2866	xdhA	Chromosome:3000344-3002603	Wildtype1&2	TET2	44.4416	2.67608	-4.05372	0.01395	0.282364	1
gene:b0246	yafW	Chromosome:263689-264007	Wildtype1&2	TET2	13.525	96.8623	2.8403	0.014	0.282364	2
gene:b0325	yahK	Chromosome:342883-343933	Wildtype1&2	TET2	63.5573	7.21567	-3.13885	0.0072	0.252738	1
gene:b0329	yahO	Chromosome:346483-346759	Wildtype1&2	TET2	317.255	23.6672	-3.74468	0.0045	0.252738	2
gene:b0445	ybaE	Chromosome:465611-467312	Wildtype1&2	TET2	352.254	16.06	-4.45507	0.0161	0.296307	1
gene:b0486	ybaT	Chromosome:512575-513868	Wildtype1&2	TET2	133.767	6.26417	-4.41645	0.00885	0.257015	1
gene:b0581	ybdK	Chromosome:606264-607383	Wildtype1&2	TET2	211.466	14.8722	-3.82974	0.00705	0.252738	1
gene:b0707,gene:b0708	ybgA	Chromosome:739000-740925	Wildtype1&2	TET2	260.503	22.5234	-3.53181	0.00625	0.252738	1
gene:b0788,gene:b0789,gene:b0790	ybhN	Chromosome:821541-824497	Wildtype1&2	TET2	98.514	10.2304	-3.26746	0.00885	0.257015	1
gene:b0850,gene:b0851	ybjC	Chromosome:890912-891906	Wildtype1&2	TET2	102.397	2259.39	4.46369	0.0011	0.252738	2
gene:b0897	ycaC	Chromosome:944930-945557	Wildtype1&2	TET2	310.906	6.78771	-5.51741	0.00085	0.252738	1
gene:b0906	ycaP	Chromosome:956761-957454	Wildtype1&2	TET2	161.672	19.205	-3.07352	0.01195	0.276139	1
gene:b1003	yccJ	Chromosome:1066863-1067091	Wildtype1&2	TET2	3328.21	374.451	-3.1519	0.01415	0.282364	1
gene:b1188	ycgB	Chromosome:1235708-1237241	Wildtype1&2	TET2	735.632	10.867	-6.08096	0.0032	0.252738	2
gene:b1194	ycgR	Chromosome:1243792-1244527	Wildtype1&2	TET2	76.7241	2.87264	-4.73923	0.0066	0.252738	1
gene:b1205	ychH	Chromosome:1258790-1259069	Wildtype1&2	TET2	3818.8	130.669	-4.86913	0.01205	0.276139	1
gene:b1258	yciF	Chromosome:1315269-1315770	Wildtype1&2	TET2	180.586	11.0169	-4.03489	0.0026	0.252738	2
gene:b1341	ydaM	Chromosome:1406562-1407795	Wildtype1&2	TET2	138.121	10.0233	-3.7845	0.0043	0.252738	2
gene:b1426	ydcH	Chromosome:1498650-1498875	Wildtype1&2	TET2	1716.1	30.1482	-5.83091	0.00485	0.252738	1
gene:b1440	ydcS	Chromosome:1511653-1512799	Wildtype1&2	TET2	30.2658	1.39303	-4.44138	0.00535	0.252738	2
gene:b1668	ydhS	Chromosome:1747130-1748735	Wildtype1&2	TET2	199.931	9.9871	-4.32329	0.0013	0.252738	1
gene:b1669	ydhT	Chromosome:1748746-1749559	Wildtype1&2	TET2	37.5921	6.49563	-2.53289	0.0155	0.289768	1
gene:b1705	ydiE	Chromosome:1789612-1789804	Wildtype1&2	TET2	645.168	62.1948	-3.37481	0.00735	0.252738	2
gene:b1685	ydiH	Chromosome:1764933-1765122	Wildtype1&2	TET2	11470.6	1271.55	-3.17329	0.01105	0.270687	2
gene:b1783	yeaG	Chromosome:1866907-1868842	Wildtype1&2	TET2	352.376	10.4655	-5.07341	0.00575	0.252738	2
gene:b1784	yeaH	Chromosome:1868954-1870238	Wildtype1&2	TET2	441.032	8.23075	-5.74372	0.0022	0.252738	1
gene:b1836	yebV	Chromosome:1921779-1922016	Wildtype1&2	TET2	1181.31	59.2953	-4.31632	0.00715	0.252738	1
gene:b2012	yeeD	Chromosome:2084225-2084453	Wildtype1&2	TET2	2744.94	26028.4	3.24524	0.0149	0.287406	1
gene:b2013	yeeE	Chromosome:2084466-2085525	Wildtype1&2	TET2	184.465	2769.72	3.90832	0.00645	0.252738	1
gene:b2172	yeiQ	Chromosome:2266244-2267711	Wildtype1&2	TET2	713.643	25.9761	-4.77995	0.01545	0.289768	1
gene:b2173	yeiR	Chromosome:2267828-2268815	Wildtype1&2	TET2	10.4529	172.864	4.04766	0.00485	0.252738	1
transcript:b2238	yfaH-1	Chromosome:2349650-2349893	Wildtype1&2	TET2	423.848	23.4404	-4.17648	0.00975	0.265055	1
gene:b2302	yfcG	Chromosome:2420620-2421268	Wildtype1&2	TET2	25.929	3.11459	-3.05746	0.0134	0.279232	2
gene:b2389	yfeO	Chromosome:2509629-2510886	Wildtype1&2	TET2	87.5608	8.40863	-3.38034	0.0144	0.285747	1
gene:b2602	yfiL	Chromosome:2741359-2741725	Wildtype1&2	TET2	530.528	50.9893	-3.37916	0.00775	0.257015	3
gene:b2671	ygaC	Chromosome:2799649-2799994	Wildtype1&2	TET2	285.038	22.2677	-3.67813	0.00395	0.252738	1
gene:b2672	ygaM	Chromosome:2800145-2800475	Wildtype1&2	TET2	178.462	10.8931	-4.03414	0.0029	0.252738	2
gene:b2998	yghW	Chromosome:3146449-3146737	Wildtype1&2	TET2	951.235	45.4459	-4.38758	0.01105	0.270687	3
gene:b3160	yhbW	Chromosome:3303447-3304455	Wildtype1&2	TET2	9.27294	72.8778	2.97438	0.00935	0.259463	1
gene:b3434	yhgN	Chromosome:3575070-3575664	Wildtype1&2	TET2	4.34271	40.7736	3.23097	0.00795	0.257015	1
gene:b3508	yhiD	Chromosome:3655254-3655902	Wildtype1&2	TET2	250.286	31.1533	-3.00612	0.01335	0.279232	2
gene:b3491	yhiM	Chromosome:3634840-3635893	Wildtype1&2	TET2	327.774	19.8996	-4.04189	0.0072	0.252738	1
gene:b3522	yhjD	Chromosome:3673361-3674375	Wildtype1&2	TET2	64.6996	7.45315	-3.11783	0.01015	0.267048	1
gene:b3524	yhjG	Chromosome:3676289-3678350	Wildtype1&2	TET2	15.8923	1.36377	-3.54265	0.003	0.252738	2
gene:b3525	yhjH	Chromosome:3678419-3679187	Wildtype1&2	TET2	53.9995	2.78477	-4.27731	0.0082	0.257015	2
gene:b3555	yiaG	Chromosome:3719477-3719768	Wildtype1&2	TET2	207.769	27.4299	-2.92116	0.00925	0.259463	1
gene:b4060	yjcB	Chromosome:4274759-4275041	Wildtype1&2	TET2	42.3501	300.414	2.82651	0.00985	0.265055	1
gene:b4126	yjdI	Chromosome:4351842-4352073	Wildtype1&2	TET2	412.744	44.4469	-3.21509	0.01225	0.276516	1
gene:b4127	yjdJ	Chromosome:4352084-4352357	Wildtype1&2	TET2	361.954	34.6339	-3.38555	0.00625	0.252738	1
gene:b4107	yjdN	Chromosome:4325297-4325741	Wildtype1&2	TET2	803.763	31.2152	-4.68645	0.0017	0.252738	2
gene:b4188	yjfN	Chromosome:4416016-4416292	Wildtype1&2	TET2	357.794	17.7224	-4.33548	0.00705	0.252738	1
gene:b4299	yjhI	Chromosome:4525014-4525803	Wildtype1&2	TET2	100.879	2.48568	-5.34284	0.0048	0.252738	1
gene:b4335	yjiM	Chromosome:4564698-4565850	Wildtype1&2	TET2	19.1517	2.28929	-3.0645	0.00715	0.252738	1
gene:b4357	yjjM	Chromosome:4594936-4595851	Wildtype1&2	TET2	336.793	7.16665	-5.55442	0.0068	0.252738	1
gene:b4365,gene:b4366	yjjQ	Chromosome:4603476-4604837	Wildtype1&2	TET2	711.874	14.9227	-5.57604	0.0026	0.252738	3
gene:b4567	yjjZ	Chromosome:4605803-4606040	Wildtype1&2	TET2	90958	173.343	-9.03542	5e-05	0.0888	5
gene:b1452	yncE	Chromosome:1523306-1524368	Wildtype1&2	TET2	1122.45	25.8722	-5.4391	0.00685	0.252738	3
gene:b1454	yncG	Chromosome:1526246-1526864	Wildtype1&2	TET2	155.726	13.5551	-3.5221	0.00435	0.252738	1
gene:b1586	ynfD	Chromosome:1657564-1657870	Wildtype1&2	TET2	961.01	59.2867	-4.01877	0.00545	0.252738	2
gene:b1953	yodD	Chromosome:2024985-2025213	Wildtype1&2	TET2	364.05	30.3379	-3.58494	0.01005	0.267048	2
gene:b2135	yohC	Chromosome:2225043-2225631	Wildtype1&2	TET2	44.6205	2.93561	-3.92597	0.01265	0.277229	2
gene:b2876	yqeC	Chromosome:3014286-3015057	Wildtype1&2	TET2	117.321	2.38787	-5.61859	0.0041	0.252738	1
gene:b4227	ytfQ	Chromosome:4449961-4450918	Wildtype1&2	TET2	735.16	17.242	-5.41406	0.0081	0.257015	1
gene:b4485	ytfR	Chromosome:4451057-4452560	Wildtype1&2	TET2	69.2415	2.71137	-4.67454	0.00935	0.259463	1
gene:b1973	zinT	Chromosome:2041374-2042025	Wildtype1&2	TET2	248.744	24.3641	-3.35183	0.0051	0.252738	1
gene:b4002	zraP	Chromosome:4201262-4201688	Wildtype1&2	TET2	59.4069	3.88863	-3.9333	0.01055	0.270687	1

## Sheet: Expression Variability
Gene ID	Gene Name	WT1 (FPKM)	W2 (FPKM)	HEX1 (FPKM)	HEX2 (FPKM)	AMP1 (FPKM)	AMP2 (FPKM)	TET1 (FPKM)	TET2 (FPKM)	BUT1 (FPKM)	BUT2 (FPKM)	CV_WT	CV_HEX	CV_AMP	CV_TET	CV_BUT	CV_Unadapted	CV_Adapted	P value	q value
gene:b1707	ydiV	90.9431	15.6746	10.5827	68.3869	17.6536	16.1435	35.8236	36.9786	35.4603	33.0631	0.998387	1.03518	0.063189	0.0224364	0.0494744	0.852596	0.329441	2.1161e-05	0.0884741
gene:b0841	ybjG	35.6351	40.7249	15.5573	18.8411	49.2308	16.3133	18.8231	54.7472	25.9264	8.93909	0.0942649	0.135006	0.710245	0.690555	0.689039	0.446489	0.644932	6.0361e-05	0.126185
gene:b2124	yehS	99.819	36.7407	31.5019	89.1922	34.6067	27.3865	51.7848	63.5443	51.2645	39.2811	0.653239	0.675977	0.16471	0.1442	0.187166	0.54727	0.297052	0.000104962	0.146283
gene:b1674	ydhY	1.46023	0	2.98581	0.13147	9.53279	11.0788	7.83831	6.79409	0.681189	0.714637	1.41421	1.29493	0.106076	0.100923	0.0338886	1.21776	0.726611	0.00016346	0.170856
transcript:b4642	yoeD-1	105.154	0	0	208.678	34.5598	47.678	132.081	77.377	175.157	113.482	1.41421	1.41421	0.225589	0.369349	0.302182	1.27417	0.553431	0.000243048	0.203237
gene:b4575	yjgX	25.1673	48.0616	16.1856	30.9243	15.7746	11.3638	20.7923	27.8501	18.1968	12.7112	0.44214	0.442448	0.229852	0.205196	0.250997	0.446466	0.338867	0.00110306	0.727639
gene:b0799	dinG	7.26336	26.1491	7.75366	31.5691	11.3014	14.6166	18.4968	19.8031	13.9213	11.0296	0.799357	0.856504	0.180894	0.0482348	0.163901	0.688821	0.244352	0.00123179	0.727639
gene:b1608	rstA	574.2	26.5371	15.2499	150.358	505.265	196.728	316.864	121.725	313.116	130.579	1.28927	1.15376	0.621569	0.629218	0.58181	1.36918	0.551387	0.00147889	0.727639
transcript:b4569	yhcE-1	10.9169	3.96609	3.51095	10.0302	4.80778	5.36805	15.3381	15.3348	5.8057	4.72838	0.660481	0.680859	0.077865	0.000152151	0.144632	0.550195	0.614297	0.00162684	0.727639
gene:b0438	clpX	1421.32	1108.95	1617.22	1220.62	3739.42	1609.65	11358.8	4888.29	2998.78	1106.84	0.174589	0.197642	0.563079	0.56322	0.651694	0.167219	0.871059	0.00189271	0.727639
gene:b4099	phnI	0.123804	0.204405	0.126481	0.183295	0.848071	10.0678	0	0.138525	1.31631	0	0.3473	0.259372	1.19447	1.41421	1.41421	0.254604	1.91966	0.00191438	0.727639
gene:b3088	alx	9.38296	4.39955	3.24336	6.24542	11.9393	8.62584	7.92948	11.3597	6.74136	4.84134	0.511344	0.447429	0.227858	0.251491	0.231987	0.460495	0.316434	0.00250384	0.818622
gene:b0610	rnk	62.4608	14.1413	5.90473	35.5506	78.3408	85.4821	98.2724	112.88	43.7872	30.3911	0.892066	1.01134	0.0616478	0.0978358	0.255397	0.856178	0.425026	0.00274381	0.818622
gene:b0251	yafY	12.6634	10.5678	8.87223	7.71566	28.4854	8.83828	44.4647	17.6431	11.3246	3.32787	0.127571	0.0986043	0.74444	0.610736	0.771821	0.216214	0.796934	0.00276177	0.818622
gene:b3751	rbsB	55.6039	363.012	391.52	49.284	88.1939	194.627	22.417	37.509	42.2114	23.3367	1.03852	1.09798	0.532207	0.356161	0.407225	0.874611	0.977197	0.00293694	0.818622
gene:b3377	yhfT	1.86441	1.5264	3.04288	2.88876	1.25848	8.78922	4.18988	1.12903	3.2471	0.716037	0.140975	0.0367451	1.05995	0.813831	0.903189	0.32137	0.946062	0.00364759	0.941619
gene:b3328	gspG	4.32945	0.528399	0.436654	2.61583	3.1372	7.18293	0.683604	1.63633	3.926	2.04978	1.10656	1.00961	0.554404	0.580774	0.444022	0.942101	0.741139	0.00382864	0.941619
gene:b1835	rsmF	114.882	9.47681	9.40424	55.7724	33.9173	22.0743	53.9228	88.8856	52.2252	26.9201	1.19867	1.0061	0.299126	0.346232	0.452166	1.05562	0.530754	0.00413717	0.944741
gene:b1627	rsxA	12.4892	1.88659	1.53228	25.0565	7.07848	4.71761	35.7326	59.6334	7.54523	9.0343	1.04303	1.25121	0.283041	0.354433	0.127016	1.08469	1.08246	0.00460415	0.944741
gene:b1113	ldtC	8.61614	1.2222	18.3965	2.45912	15.8997	10.4309	6.69368	10.8843	7.6528	7.02342	1.06284	1.08071	0.293729	0.337151	0.0606476	1.02248	0.356964	0.00476909	0.944741
gene:b2511	der	59.5896	41.6055	87.0822	50.948	53.2277	19.1076	56.7063	152.691	57.9976	21.9692	0.25133	0.37022	0.667076	0.648255	0.637163	0.327907	0.804848	0.00502965	0.944741
gene:b2069	yegD	2.04403	1.39564	1.02756	0.974478	1.25442	4.22835	0.623954	2.32952	2.35018	0.598441	0.266584	0.0374964	0.767089	0.816677	0.840167	0.362178	0.728253	0.00529695	0.944741
gene:b1408	ynbA	0.691653	0.79489	0.270632	0.552293	0.14231	4.0991	0	0.479391	0.143052	0	0.0982139	0.48404	1.31931	1.41421	1.41421	0.393807	1.99905	0.00530392	0.944741
transcript:b3046	yqiG-1	19.8411	3.56434	1.39852	6.06005	6.55764	4.30378	8.714	15.9704	4.56523	3.4026	0.983481	0.883869	0.293464	0.415732	0.206356	1.0763	0.644863	0.00542305	0.944741
gene:b2520	yfhM	33.2398	37.3741	70.5098	74.1439	40.9348	20.7959	72.9659	37.7219	52.0036	21.2344	0.0827993	0.0355289	0.46137	0.450298	0.594148	0.39934	0.482653	0.00570783	0.954578
gene:b2575	trmN	10.4243	3.08735	0.823093	6.45357	7.17117	8.42281	6.88137	7.1127	11.7635	11.9258	0.767931	1.09428	0.113511	0.0233778	0.00968905	0.804821	0.265733	0.006353	0.986131
gene:b3932	hslV	163.867	249.603	355.376	280.503	396.277	119.948	504.674	1322.38	601.48	183.29	0.293247	0.16652	0.757011	0.632937	0.753609	0.302117	0.831415	0.00636822	0.986131
gene:b1158	pinE	2.74615	0.361393	1.26357	0	0.641572	0.676828	1.07464	0.914349	0.828383	0.526833	1.08528	1.41421	0.0378182	0.11397	0.314678	1.11975	0.258044	0.00668159	0.997705
gene:b4322	uxuA	8.89279	104.19	79.1653	4.23731	42.5942	114.694	11.0885	20.9954	6.18666	2.24401	1.19179	1.27051	0.648266	0.436682	0.661365	1.0225	1.29086	0.00710684	0.999462
gene:b1377	ompN	3.70252	0.990137	5.47742	1.17682	5.88404	3.96454	3.40414	3.23858	1.39248	0.973081	0.817424	0.913999	0.275632	0.0352472	0.250731	0.758478	0.569873	0.00749708	0.999462
gene:b2811	csdE	45.7381	67.9474	73.1966	65.5034	91.1616	26.2934	85.3436	235.121	109.131	33.063	0.276277	0.0784414	0.781044	0.660969	0.756547	0.190328	0.780608	0.00792969	0.999462
gene:b0628	lipA	192.74	83.9165	34.3983	94.8855	303.415	194.378	262.634	373.548	128.242	96.3921	0.556284	0.661659	0.309771	0.246559	0.200515	0.65313	0.469288	0.00810893	0.999462
gene:b0821	ybiU	1.48344	1.00723	3.60427	2.63637	1.67102	4.28819	1.86296	3.86972	3.82473	1.57173	0.270394	0.219339	0.621095	0.495054	0.590428	0.535393	0.445697	0.0085919	0.999462
gene:b1970	hiuH	2.90064	0.2858	0	7.97441	0.528439	1.05611	2.25981	4.48138	2.94363	3.94341	1.16052	1.41421	0.470948	0.466056	0.205299	1.32405	0.61679	0.00867155	0.999462
gene:b2721	hycE	10.2526	58.9227	2.51884	414.51	13.9845	9.44702	3.59174	3.30259	60.8391	48.0521	0.995007	1.39713	0.27386	0.0593125	0.16607	1.61986	1.07119	0.0090088	0.999462
gene:b4686	yshB	869.229	0	0	213.849	1086.49	890.042	204.365	487.917	879.026	705.082	1.41421	1.41421	0.140559	0.579248	0.155289	1.51979	0.449569	0.00907972	0.999462
gene:b0460	hha	1171.39	216.286	103.671	595.742	1491.49	787.422	567.538	476.399	513.452	688.239	0.973369	0.994968	0.43692	0.123465	0.205699	0.922868	0.50288	0.00925891	0.999462
gene:b0365	tauA	0.647495	0.462028	1.23696	1.53813	155.623	44.7824	5.38437	1.04689	0.868125	0.299512	0.236399	0.153479	0.782176	0.953798	0.68869	0.516934	1.78021	0.00996755	0.999462
gene:b0835	rimO	79.142	3.3624	1.28396	15.0922	49.8029	10.7576	20.4024	83.1396	25.4995	7.63241	1.29894	1.19245	0.911789	0.856887	0.762645	1.48814	0.876349	0.010003	0.999462
gene:b1626	ydgK	287.461	36.6066	20.0254	437.304	71.8831	38.9637	245.089	398.605	139.615	152.15	1.09472	1.29036	0.419995	0.337279	0.0607584	1.03638	0.751291	0.0101003	0.999462
gene:b4409	blr	2654.14	395.262	0	5657.65	1106.26	780.014	3261.3	2488.23	2800.97	1507.85	1.04759	1.41421	0.244599	0.190152	0.42442	1.19374	0.5023	0.0104687	0.999462
gene:b2720	hycF	7.6847	51.8165	1.15075	216.188	8.43303	9.57397	3.43398	1.93888	36.2661	48.3673	1.04892	1.39924	0.0896059	0.393532	0.20221	1.45262	1.07956	0.010537	0.999462
gene:b1706	ydiU	4.87717	5.60586	11.0625	6.14994	1.17726	5.1531	1.39503	9.09853	10.7133	1.8629	0.098304	0.403627	0.88821	1.0382	0.995241	0.405543	0.850573	0.0108728	0.999462
gene:b0938	elfA	11.2108	2.75624	1.27284	8.04336	6.44906	10.7019	33.0104	35.0238	7.28834	5.51812	0.856055	1.02778	0.350676	0.0418522	0.195485	0.793916	0.8465	0.010898	0.999462
gene:b4181	yjfI	2.50843	0.309303	0	1.36874	5.35152	2.28065	0.532709	1.2693	1.1413	0.609956	1.10374	1.41421	0.569021	0.578075	0.429083	1.08655	0.976132	0.011346	0.999462
gene:b2110	yehC	6.62007	0	0.397835	2.80186	1.75504	2.20993	0.819707	1.23119	1.19177	2.328	1.41421	1.06254	0.162249	0.283742	0.456528	1.23837	0.381379	0.0119824	0.999462
gene:b3009	yghB	35.3939	82.1189	41.1274	134.93	47.1959	35.545	52.0964	52.8042	45.1804	46.418	0.562314	0.753487	0.199138	0.00954218	0.0191077	0.626764	0.133599	0.0121502	0.999462
gene:b2253	arnB	114.11	48.3596	46.1168	140.038	31.1309	38.5847	51.0048	36.8111	90.4058	58.7427	0.572323	0.713517	0.151204	0.22858	0.300227	0.542726	0.425311	0.0121959	0.999462
gene:b4189	bsmA	65.523	728.186	4170.75	92.0574	187.562	652.819	178.773	81.045	110.867	44.958	1.18072	1.35313	0.782946	0.531943	0.598167	1.55191	1.07085	0.0123866	0.999462
gene:b2505	yfgH	34.791	2.11575	0.330047	8.60115	22.4134	9.15613	40.5206	30.1383	12.5693	5.62548	1.25207	1.30969	0.593883	0.207798	0.539718	1.39231	0.671836	0.0131022	0.999462
gene:b0897	ycaC	111.392	170.366	79.7901	87.0788	36.2992	206.9	18.3933	5.03008	322.275	35.1641	0.296005	0.0617717	0.992051	0.80682	1.13596	0.366371	1.25119	0.0131072	0.999462
gene:b0630	lipB	116.486	20.5848	6.25616	96.6816	104.382	81.1162	156.541	229.282	74.1443	36.0701	0.989451	1.24231	0.177375	0.266628	0.488548	0.91173	0.609096	0.013167	0.999462
gene:b2081	yegQ	119.525	156.107	58.6382	54.2811	96.0509	36.1155	51.8097	247.24	83.4462	16.5631	0.187695	0.0545688	0.641324	0.924195	0.945782	0.507735	0.938831	0.0133566	0.999462
gene:b2119	yehL	0.748041	1.50174	2.89893	0.854403	0.859851	10.6509	0.0590223	0.69699	0.879781	0.0663411	0.473776	0.770355	1.20293	1.1934	1.21589	0.659539	1.88714	0.0134549	0.999462
gene:b1937	fliE	68.0698	1.1391	0	2.57126	9.81382	23.5297	3.43381	5.8628	5.81019	1.66369	1.36766	1.41421	0.581738	0.369501	0.784604	1.86308	0.948913	0.0136888	0.999462
gene:b2719	hycG	1.3048	6.59586	0.603404	46.6814	2.55126	3.77273	0.854047	1.11726	12.6115	7.56624	0.947097	1.37812	0.273153	0.188829	0.353611	1.60085	0.96059	0.0139697	0.999462
gene:b0482	ybaP	53.0458	17.3544	7.46343	32.9201	103.389	67.8802	46.8362	43.9435	45.3578	31.7189	0.716976	0.891481	0.293205	0.045064	0.250248	0.717966	0.455726	0.0142751	0.999462
gene:b3461	rpoH	48.2252	143.954	153.173	74.7539	52.0425	40.0117	116.792	106.751	70.8895	60.7026	0.704452	0.486565	0.184827	0.063523	0.109478	0.490953	0.412494	0.0144808	0.999462
gene:b4571	wbbL	52.4664	9.99576	6.6079	37.9704	26.3308	7.64067	13.3078	48.2243	33.6392	11.4267	0.961583	0.994952	0.77806	0.802498	0.697051	0.828222	0.667623	0.0146007	0.999462
gene:b1191	cvrA	21.1108	6.26063	4.13125	18.572	11.5613	10.436	12.1749	15.7037	17.4424	10.1884	0.767271	0.899532	0.0723459	0.179007	0.371278	0.684025	0.230253	0.0147385	0.999462
gene:b0412	yajI	26.6613	9.12666	3.62341	17.0022	86.0637	61.0538	56.5675	34.4365	17.7819	29.9694	0.692907	0.917329	0.240416	0.343919	0.360948	0.709878	0.523793	0.0148545	0.999462
gene:b0556	rzpD	24.8944	3.1413	0.520491	11.7453	21.8786	53.2118	10.2413	22.108	11.9358	8.27815	1.0973	1.29419	0.590113	0.518776	0.255897	1.08992	0.786188	0.0160143	0.999462
transcript:b0300	ykgA-1	48.8709	7.97351	4.03199	25.1479	20.2456	48.6892	30.6232	18.1684	29.8482	21.042	1.01747	1.02339	0.583527	0.361	0.24472	0.949363	0.403677	0.016614	0.999462
gene:b0260	mmuP	3.79328	4.55391	3.38469	2.79776	17.8605	54.7836	3.53414	34.9779	4.61477	0.575525	0.128869	0.134258	0.718808	1.15466	1.10058	0.203116	1.11127	0.0166806	0.999462
gene:b1206	dauA	9.22685	71.9752	63.0441	13.6718	15.7695	19.8896	15.1734	31.2377	14.7747	9.04935	1.09282	0.91015	0.1634	0.489503	0.339861	0.826294	0.425179	0.0171139	0.999462
gene:b3667	uhpC	1.24154	1.19663	1.11771	1.10004	2.88722	6.56917	1.68941	4.49208	3.1234	0.659707	0.0260492	0.0112678	0.55064	0.6412	0.920986	0.0572264	0.645853	0.0175936	0.999462
gene:b0375	yaiV	4.68913	1.00175	1.16191	3.1834	13.0204	17.6564	4.66305	5.05275	1.59242	2.40846	0.916333	0.657909	0.213722	0.056724	0.28845	0.701516	0.872617	0.0192923	0.999462
gene:b2298	yfcC	4.87745	1.01282	1.68149	14.245	2.99368	6.63489	27.5188	10.0413	4.26728	1.54718	0.927871	1.11559	0.534809	0.658063	0.661592	1.11811	1.08988	0.0196286	0.999462
gene:b3561	wecH	6.52868	2.4348	1.09725	4.06619	8.48788	5.42084	3.85995	3.95124	2.81725	2.38852	0.645912	0.813162	0.311851	0.016528	0.11647	0.66197	0.495788	0.0200552	0.999462
gene:b4139	aspA	83.848	666.6	589.219	97.6778	286.105	362.808	125.39	73.5864	63.8271	27.365	1.09819	1.01201	0.167163	0.368191	0.565457	0.867649	0.868873	0.0201134	0.999462
gene:b0390	aroM	49.749	39.8976	37.6982	34.9312	62.465	117.78	42.2339	103.182	41.0107	22.5387	0.15541	0.053878	0.434005	0.592739	0.411072	0.158951	0.582819	0.0202468	0.999462
gene:b1609	rstB	52.5272	8.47945	3.85888	29.8556	59.3485	21.7076	30.9298	18.2028	34.8621	14.4011	1.02108	1.09048	0.656734	0.366329	0.58738	0.942457	0.546755	0.0207958	0.999462
gene:b2998	yghW	22.1554	706.185	11.8102	404.25	23.5204	27.8501	11.7935	33.6626	8.39457	5.98722	1.32818	1.33393	0.119195	0.680383	0.236723	1.16858	0.613352	0.0208912	0.999462
gene:b2272	yfbM	4.40635	4.94568	3.13529	3.95427	4.72075	10.7788	3.92844	1.20094	5.51055	1.18104	0.0815575	0.163369	0.55275	0.751995	0.915007	0.186369	0.777711	0.0210617	0.999462
gene:b3113	tdcF	1.79937	1.64113	1.12494	0.888011	0.601044	2.06267	2.83176	1.00737	2.4311	0.322161	0.0650444	0.166456	0.776003	0.672047	1.08326	0.314075	0.672671	0.0211801	0.999462
gene:b2722	hycD	3.57171	19.0197	1.19035	155.401	5.16686	6.62705	0.811	0.7702	27.3871	14.5886	0.967038	1.39271	0.175092	0.0364912	0.431197	1.6555	1.10984	0.0213299	0.999462
gene:b2158	yeiH	8.12417	14.312	20.8545	12.0728	7.26406	6.81954	7.85617	10.422	17.485	21.3421	0.390036	0.37717	0.0446368	0.198523	0.140489	0.385076	0.514302	0.0217673	0.999462
gene:b2623	yfjH	93.377	5.49245	5.6574	32.331	20.1056	7.61568	35.617	60.1112	34.4619	16.3825	1.25709	0.992992	0.637179	0.361858	0.50287	1.21029	0.641649	0.0218769	0.999462
transcript:b4646	yrdE-1	39.3953	7.79945	3.55317	17.1422	18.3828	8.17567	17.9058	13.7363	15.9316	9.95469	0.946785	0.928603	0.54352	0.186352	0.326529	0.942107	0.300286	0.0223006	0.999462
gene:b0490	fetA	37.3659	9.15327	2.39027	33.645	50.1698	57.3254	69.3487	38.2202	31.6216	28.1172	0.857683	1.2266	0.0941395	0.409248	0.0829607	0.845677	0.349018	0.0225017	0.999462
gene:b1751	ydjY	71.79	2.67991	0.442585	37.7269	32.8958	12.2623	159.708	30.5552	33.338	8.20448	1.31243	1.38142	0.646178	0.959984	0.85561	1.19771	1.22802	0.0228662	0.999462
gene:b3926	glpK	39.7027	274.211	2639.99	21.1903	138.545	234.552	12.8123	33.1191	33.3519	13.978	1.05648	1.39169	0.363912	0.62524	0.578891	1.70667	1.15833	0.0229092	0.999462
gene:b0474	adk	1592.1	114.535	12.8331	840.536	3025.68	948.013	1018.24	1453.21	1823.21	1028.11	1.22439	1.37168	0.739429	0.248899	0.394358	1.14684	0.514642	0.0234455	0.999462
gene:b0459	maa	84.0025	32.7793	9.75761	34.1133	116.354	69.5098	58.87	74.9186	30.6555	34.9404	0.620307	0.785125	0.356431	0.169642	0.0923802	0.779114	0.486204	0.024711	0.999462
gene:b4395	ytjC	13.171	10.1257	8.40625	9.57568	25.0733	12.8589	7.79955	18.9811	17.0542	5.43816	0.184863	0.0919714	0.455385	0.590467	0.730362	0.196869	0.503814	0.0247283	0.999462
gene:b4469	ygiQ	21.9309	3.07	1.62099	6.07418	15.2796	6.40351	19.3591	42.1937	9.56288	4.42389	1.0669	0.818404	0.578915	0.524639	0.519607	1.14471	0.857447	0.0247536	0.999462
gene:b1315	ycjS	3.31808	1.36136	1.27064	2.436	2.05008	6.90678	3.02546	0.948252	3.3081	0.899717	0.591357	0.444626	0.766832	0.739262	0.809438	0.463269	0.779029	0.0249144	0.999462
gene:b1536	ydeI	36.5153	18.7103	104.51	43.6004	25.5692	21.5871	14.9296	11.0553	71.3726	47.9157	0.455949	0.581588	0.119423	0.210857	0.278092	0.733455	0.722325	0.0249558	0.999462
gene:b4060	yjcB	37.9873	11.9507	5.57663	55.0517	52.7141	36.4082	237.118	222.641	65.5273	44.9605	0.737341	1.15405	0.258746	0.0445311	0.263249	0.833236	0.851213	0.0249587	0.999462
gene:b0528	ybcJ	167.381	41.5537	3.76678	247.009	115.816	160.958	173.774	164.482	172.467	110.01	0.851686	1.37173	0.230659	0.0388489	0.312689	0.978472	0.19298	0.0251787	0.999462
gene:b1379	hslJ	217.725	254.471	147.619	201.865	271.285	90.1615	61.4064	156.604	313.035	160.196	0.110053	0.219511	0.708673	0.617538	0.456747	0.216086	0.564137	0.0253951	0.999462
gene:b0507	gcl	0.794023	0.610766	1.17428	0.988264	2.23399	22.9756	1.98402	0.701224	2.00507	0.225746	0.184486	0.121647	1.16357	0.675599	1.12799	0.272852	1.75923	0.0263239	0.999462
gene:b0521	ybcF	0.8618	0.602396	0.467753	0.461453	0.620286	31.9485	0.364931	3.1937	0.872689	0.250712	0.250549	0.00958834	1.36034	1.12416	0.782987	0.31299	2.03864	0.0263456	0.999462
gene:b0465	mscK	49.5472	5.00411	6.044	18.4056	82.0953	64.4076	89.5333	57.7162	29.7419	25.8411	1.15476	0.71502	0.170742	0.305578	0.0992491	1.05196	0.451064	0.0263681	0.999462
gene:b1798	leuE	78.5358	7.62825	5.83172	42.0922	21.9773	16.6906	26.4089	36.9253	36.4816	13.7067	1.16381	1.07003	0.193352	0.234825	0.641755	1.02429	0.386658	0.0272027	0.999462
gene:b2717	hycI	13.8346	43.3707	16.7391	127.406	19.7523	19.7088	11.3739	15.1579	57.3823	35.5073	0.730183	1.08576	0.00155896	0.201697	0.33304	1.05429	0.650576	0.0277952	0.999462
gene:b2093	gatB	2478.9	14549.4	1185.97	3379.28	2641.49	2328.28	147.522	148.469	711.199	440.112	1.00246	0.679439	0.089128	0.00452467	0.33299	1.14233	1.04775	0.0281727	0.999462
gene:b0797	rhlE	27.4817	4.0367	2.20736	13.6576	18.7871	11.7809	16.882	42.7956	27.6384	10.5988	1.05196	1.02068	0.324138	0.614089	0.630214	0.976776	0.565469	0.0283155	0.999462
gene:b2788	gudX	1.33898	1.38836	1.21572	1.22828	4.73321	2.47969	2.93816	1.81513	2.56839	0.97573	0.0256051	0.00726781	0.441841	0.334127	0.635521	0.0652804	0.487275	0.0283488	0.999462
transcript:b1579	intQ-1	10.9364	5.1151	3.64533	6.27009	3.32173	4.75941	4.72522	6.43987	5.38191	4.08619	0.512884	0.374363	0.251597	0.217184	0.193537	0.485508	0.223662	0.0284178	0.999462
gene:b2202	napC	10.2579	13.5695	15.3647	25.1705	20.9357	9.04036	65.8139	18.9055	19.775	5.54611	0.196551	0.34211	0.5612	0.783038	0.7947	0.398503	0.931634	0.0287812	0.999462
gene:b4159	mscM	6.71501	2.4036	1.88321	6.99905	10.6108	6.48867	6.35937	5.54862	7.54572	4.52308	0.668661	0.814533	0.340921	0.0962861	0.354191	0.607116	0.307143	0.029048	0.999462
gene:b0837	yliI	7.44112	17.1745	16.9757	56.4582	6.83744	8.39873	4.59925	7.59168	15.0557	10.9134	0.559201	0.760367	0.144918	0.347138	0.22558	0.888376	0.410288	0.0290804	0.999462
gene:b2677	proV	23.1154	0.969858	0.31521	2.48286	2.53478	5.07215	8.86156	32.1312	11.8649	5.27438	1.30032	1.09558	0.471726	0.802782	0.543804	1.63184	0.992638	0.0292986	0.999462
gene:b0608	ybdR	4.11977	3.60455	6.78752	5.70874	8.21142	60.0536	10.3373	4.32056	16.3568	2.81328	0.0943295	0.122087	1.07399	0.580505	0.999131	0.2891	1.27076	0.0297017	0.999462
gene:b1025	ycdT	52.8526	3.85823	2.56929	28.9893	10.168	3.33819	13.2093	17.1776	14.8178	8.91762	1.22179	1.18394	0.715139	0.184686	0.351547	1.08107	0.436281	0.0303821	0.999462
gene:b1902	ftnB	38.145	113.09	14.0222	27.3371	64.1092	67.6835	39.6684	28.4679	17.5272	19.7044	0.700818	0.455281	0.0383544	0.232474	0.0826993	0.922232	0.553855	0.0304726	0.999462
gene:b1629	rsxC	8.61156	1.79556	1.46693	16.9543	19.2283	8.26294	30.269	90.8219	15.4021	6.49814	0.92622	1.18898	0.564084	0.707194	0.574975	1.01081	1.11719	0.0307098	0.999462
gene:b0461	tomB	2451.41	650.788	371.911	1600.59	6496.76	2988	2307.59	1658.45	1036.45	2046.37	0.820858	0.880919	0.523169	0.231471	0.463291	0.747082	0.705799	0.0319422	0.999462
gene:b0279	yagM	6.53007	1.60059	0.404165	2.31546	13.1452	9.71565	4.2673	9.97898	1.64941	1.14976	0.857413	0.993879	0.212158	0.566993	0.252436	0.982222	0.747551	0.0322101	0.999462
gene:b1125	potB	52.1674	3.18598	2.44662	14.2665	21.8053	7.31791	32.7228	101.421	19.9422	9.31855	1.25142	1.00016	0.703503	0.724252	0.513456	1.29881	1.09677	0.033037	0.999462
gene:b2142	yohK	8.47043	38.2097	42.8471	306.584	25.6023	13.745	204.983	95.2275	24.5711	71.5556	0.900976	1.06739	0.426173	0.51703	0.691235	1.40573	0.993412	0.0337324	0.999462
gene:b0629	ybeF	26.3106	5.69771	2.02939	8.76422	17.8861	34.2082	19.0268	23.5826	9.2127	4.3381	0.910733	0.882419	0.443099	0.151208	0.508732	1.00601	0.585929	0.0338512	0.999462
gene:b3462	ftsX	57.306	18.1543	15.306	40.4177	34.6273	15.5285	51.964	95.4189	37.8852	19.9382	0.733748	0.637311	0.538518	0.416972	0.438938	0.604499	0.681768	0.035067	0.999462
gene:b4396	rob	123.398	102.251	124.004	97.0916	186.181	35.2933	39.7099	87.2906	150.122	46.9136	0.132535	0.172142	0.963486	0.529835	0.740773	0.125662	0.699896	0.0355004	0.999462
gene:b2099	yegU	1.22461	0.762582	1.62841	1.81832	1.21602	6.66853	1.11877	3.99642	3.20984	0.0727548	0.328809	0.0779212	0.97799	0.795593	1.35152	0.34457	0.891941	0.0360124	0.999462
gene:b3563	yiaB	14.1246	2.92086	2.50465	6.76746	16.9064	10.0991	15.1211	14.4036	4.35332	6.12761	0.929543	0.650178	0.356482	0.0343678	0.239409	0.818273	0.460074	0.0361714	0.999462
gene:b1466	narW	0.111986	0.619688	0.896097	3.87657	1.73194	2.04164	1.86977	0.870764	2.58191	2.5013	0.98131	0.883159	0.116065	0.515523	0.0224267	1.23417	0.321316	0.036853	0.999462
gene:b0557	borD	58.5982	2.78648	3.53401	30.582	38.2528	15.4117	86.0435	109.474	25.2949	9.49319	1.28582	1.12122	0.601929	0.169477	0.642375	1.11058	0.864945	0.0373991	0.999462
gene:b2527	hscB	314.026	1105.42	103.323	599.823	536.288	216.632	415.743	1089.25	407.783	167.012	0.788477	0.998594	0.600412	0.632882	0.592388	0.817587	0.702914	0.0376659	0.999462
gene:b2740	ygbN	3.45514	3.12824	3.83459	3.90764	3.50072	7.93587	5.82257	3.71892	4.09321	2.53386	0.0702233	0.0133435	0.548437	0.311797	0.332765	0.100911	0.425177	0.0377654	0.999462
gene:b1349	recT	3.67223	2.66214	1.8781	1.8857	2.31316	6.68594	5.03688	11.0488	3.10134	0.65801	0.225513	0.00285563	0.687185	0.528553	0.919146	0.336277	0.772101	0.0380923	0.999462
gene:b0529	folD	83.6657	15.5716	2.19502	72.0181	76.3718	26.4738	91.1767	199.54	69.5537	39.5751	0.970397	1.33056	0.686139	0.527142	0.388496	0.933209	0.734809	0.0383723	0.999462
gene:b1895	uspC	115.213	34.5917	168.51	38.2385	11.7644	16.3195	19.3139	11.5716	86.9036	38.6346	0.761096	0.891091	0.22938	0.354512	0.54376	0.72548	0.951721	0.0386346	0.999462
gene:b4030	psiE	20.3654	1.79335	0.502147	20.1487	17.5991	6.17588	8.13996	7.88586	34.1498	18.6231	1.1853	1.34544	0.67949	0.0224233	0.416086	1.03208	0.686549	0.0389119	0.999462
gene:b3546	eptB	36.2705	49.2117	18.9364	19.01	112.072	20.051	60.3205	27.687	11.6422	45.8627	0.214099	0.00274298	0.984971	0.524396	0.841582	0.47653	0.79459	0.0392753	0.999462
gene:b1755	ynjC	3.1762	0.622206	0.34524	3.39032	3.7197	4.31297	6.9238	2.74663	4.50492	3.08499	0.950897	1.15281	0.10445	0.610874	0.264573	0.861496	0.353602	0.0394264	0.999462
gene:b4508	peaD	9.81018	0.599891	1.06847	5.3583	27.2384	32.2849	18.4413	34.1107	5.51448	2.32019	1.25122	0.943979	0.1199	0.421675	0.576592	1.02261	0.681415	0.0396939	0.999462
gene:b1540	rspR	181.006	40.385	10.8889	109.681	38.0251	16.7161	140.775	133.503	98.2748	68.7769	0.898267	1.15877	0.550508	0.0374954	0.249721	0.888485	0.610525	0.0400372	0.999462
gene:b0788	ybhN	27.3536	13.3116	15.7631	9.31109	3.7262	16.7794	17.1177	5.15985	27.7049	3.18154	0.488339	0.363901	0.900242	0.759103	1.12286	0.47154	0.804797	0.0402657	0.999462
gene:b3886	yihY	52.6288	43.0698	81.5315	57.5048	69.0213	19.6913	63.5809	30.8905	72.0258	17.9095	0.141261	0.244389	0.786395	0.489367	0.850967	0.278942	0.55789	0.0403904	0.999462
gene:b4014	aceB	1174.94	1160.66	1235.42	1319.34	2815.82	487.956	168.882	511.509	2680.03	1364.98	0.00864659	0.0464548	0.996465	0.712161	0.459767	0.0590408	0.868783	0.0404829	0.999462
gene:b1843	yobB	15.3188	6.6215	6.35224	16.007	14.6925	13.7016	12.6247	10.4116	20.7999	12.5041	0.560605	0.61066	0.0493534	0.135864	0.352271	0.479135	0.252787	0.0409091	0.999462
gene:b3801	aslA	0.856221	1.0416	0.991818	1.20926	1.65802	4.63562	1.46377	0.838015	1.62352	0.551965	0.13814	0.139709	0.669082	0.384463	0.696584	0.142328	0.814444	0.0409216	0.999462
transcript:b4498	gatR-1	35.7941	124.778	3.71278	42.4419	25.1214	13.8917	11.0017	13.0199	19.9628	10.917	0.783712	1.18669	0.407073	0.118817	0.414274	0.998056	0.36402	0.0415015	0.999462
gene:b1745	astB	0.0953435	1.20981	126.74	0.935744	1.85409	10.1677	0.86692	0.322344	1.35632	0.508469	1.20759	1.39348	0.977992	0.647583	0.642991	1.95373	1.50914	0.0417748	0.999462
transcript:b3423	glpR-1	54.4054	10.7567	6.44542	31.2142	24.6489	8.45452	28.0881	72.5966	53.4313	14.6648	0.947308	0.93013	0.691841	0.625165	0.805099	0.854803	0.729848	0.0425545	0.999462
gene:b2746	ispF	4.86933	7.68273	5.143	7.63693	20.5422	4.36027	8.46031	22.1039	23.0306	3.03803	0.31698	0.275976	0.918973	0.631292	1.08459	0.242583	0.684635	0.0427875	0.999462
gene:b3931	hslU	91.5569	157.767	136.128	110.352	244.55	69.9994	321.212	737.779	262.927	71.281	0.375557	0.147893	0.784779	0.556298	0.810957	0.234108	0.861096	0.0428839	0.999462
gene:b3190	ibaG	754.912	69.886	32.1629	501.842	537.66	112.116	680.969	1740.57	615.88	269.342	1.17456	1.24386	0.926181	0.618822	0.553622	1.02831	0.867916	0.0429079	0.999462
gene:b0787	ybhM	18.332	6.77278	1.95139	9.91752	4.95397	6.90204	15.5386	10.7743	9.76	5.0101	0.651159	0.949186	0.232371	0.256062	0.454795	0.745181	0.461725	0.0430167	0.999462
gene:b3927	glpF	155.833	2120.03	22523.1	142.061	818.62	1501.16	85.1006	264.789	83.5598	85.4113	1.22055	1.39649	0.416099	0.72628	0.0154962	1.74784	1.22239	0.0433416	0.999462
gene:b0314	betT	2.25359	4.88584	3.75933	2.57427	5.42037	36.5402	1.9239	10.5934	2.82225	8.85476	0.521409	0.264609	1.04884	0.979486	0.730603	0.356634	1.17377	0.0440684	0.999462
gene:b4347	symE	36.8534	10.0917	3.0681	19.6614	11.1683	8.51363	12.3923	25.6342	21.5574	10.1975	0.806192	1.03242	0.190747	0.492469	0.505916	0.840069	0.467216	0.0449251	0.999462
gene:b3940	metL	3.6115	3.24511	2.75538	2.719	15.5748	7.64948	2.33874	14.2247	9.30978	1.23648	0.07557	0.00939816	0.482602	1.01484	1.0826	0.138315	0.704917	0.0450169	0.999462
gene:b1295	ymjA	1496.97	175.174	52.7907	321.788	659.972	173.38	1442.05	627.295	589.969	186.782	1.11791	1.01559	0.825756	0.556813	0.734074	1.30159	0.752658	0.0450647	0.999462
gene:b0249	ykfF	36.7272	2.80432	30.5473	7.4955	33.1132	38.3536	31.5756	41.5353	21.9142	9.39993	1.21357	0.856934	0.103699	0.192654	0.565171	0.863657	0.404179	0.0452674	0.999462
gene:b4188	yjfN	21.0192	245.112	590.457	33.9534	60.5133	144.447	14.8794	13.1284	87.8207	31.1262	1.19082	1.26041	0.579137	0.0884142	0.674067	1.19416	0.868062	0.045654	0.999462
gene:b2491	hyfR	4.32066	5.4865	4.0688	5.41947	3.40634	9.72795	5.9705	3.21963	4.60881	1.37987	0.168117	0.201316	0.680669	0.423315	0.762507	0.152203	0.612646	0.0456901	0.999462
gene:b2092	gatC	220.31	1141.91	86.2975	473.287	352.936	141.115	13.635	16.2101	163.119	136.073	0.956776	0.978022	0.606334	0.122021	0.12784	0.976703	0.905424	0.046095	0.999462
gene:b3431	glgX	152.738	92.8564	101.343	260.489	173.23	45.4989	146.771	39.0567	224.59	44.1485	0.344818	0.622019	0.825858	0.819743	0.949558	0.507733	0.712704	0.0469135	0.999462
gene:b2248	rhmR	1.70244	11.3485	28.5911	2.14447	3.42223	13.4818	4.27189	1.92372	2.31184	1.11695	1.04526	1.21687	0.841597	0.535995	0.492836	1.14879	1.03507	0.0469634	0.999462
gene:b1286	rnb	173.001	15.7184	2.77215	169.871	120.562	26.4543	103.544	190.032	73.7949	32.1224	1.17863	1.3688	0.905263	0.41663	0.556413	1.03828	0.672619	0.0482266	0.999462
gene:b1904	yecR	50.4364	1.05378	5.54032	1.40986	3.83166	7.94714	11.4131	15.6908	2.42868	4.6839	1.35633	0.840461	0.494122	0.2232	0.448412	1.64071	0.663985	0.0486496	0.999462
gene:b4380	yjjI	24.078	11.0378	32.1202	28.9315	89.7135	12.2005	28.8076	8.1796	32.6441	6.21069	0.525166	0.0738637	1.07561	0.788716	0.962108	0.385933	1.06013	0.0486679	0.999462
gene:b1260	trpA	199.837	25.5025	11.5833	116.809	216.811	373.797	56.1058	73.859	189.902	58.1035	1.09411	1.15904	0.375904	0.193182	0.751561	0.99189	0.77577	0.0488173	0.999462
gene:b4365	yjjQ	10.7969	1.51865	1.11867	6.05044	4.87333	1.69811	4.54274	3.26393	2.62904	1.28015	1.06544	0.972865	0.683327	0.231662	0.487983	0.931946	0.480764	0.0493199	0.999462
gene:b0760	modF	39.9536	6.56209	4.52846	24.6304	20.4799	8.45308	16.7072	21.2742	24.7425	10.6963	1.0152	0.97495	0.587858	0.170049	0.560525	0.88177	0.373681	0.0501932	0.999462
gene:b0818	ybiR	6.94712	6.57081	12.5052	10.2614	6.86593	11.1517	4.4211	8.49984	7.95757	2.96932	0.0393687	0.13938	0.336392	0.446423	0.645605	0.311627	0.421823	0.0511041	0.999462
gene:b4101	phnG	0.450055	0.494839	0.939994	0.222811	0	3.54041	0	0.25264	0.455289	0	0.0670278	0.872244	1.41421	1.41421	1.41421	0.569394	1.977	0.0513572	0.999462
gene:b1457	ydcD	17.1424	4.73607	12.2929	4.6161	5.93249	5.59435	9.1251	17.251	3.81723	3.10699	0.801939	0.642062	0.041486	0.435688	0.145061	0.631794	0.699775	0.0514188	0.999462
gene:b2315	folC	7.00908	3.81684	6.51204	7.66239	13.3818	5.2255	7.7284	25.702	14.064	2.90489	0.417009	0.114773	0.619905	0.760341	0.930018	0.270265	0.716236	0.0523949	0.999462
gene:b0611	rna	127.954	41.9998	38.9064	135.145	156.68	91.5957	153.407	141.206	122.512	66.0295	0.715239	0.781964	0.370729	0.0585677	0.423664	0.612683	0.298379	0.0527557	0.999462
gene:b0024	yaaY	34.4729	21.5357	211.445	73.2444	23.4063	27.2763	27.3734	24.5928	35.0583	39.1351	0.326663	0.686521	0.107986	0.0756715	0.0777086	1.02144	0.211561	0.0527958	0.999462
gene:b2111	yehD	7.79626	0.713728	1.19737	5.79788	3.26033	9.83658	1.97226	2.94114	3.72546	7.22201	1.17699	0.930074	0.710108	0.278871	0.451691	0.896598	0.629868	0.0541126	0.999462
gene:b2770	ygcR	1.57135	1.51614	1.3717	1.63714	1.62422	10.6937	1.19255	2.50351	1.38263	0.520311	0.0252887	0.124762	1.04126	0.501609	0.640852	0.0741359	1.28275	0.0542039	0.999462
gene:b2628	yfjL	163.369	68.4309	49.3674	100.228	79.2327	20.0588	161.338	51.8768	105.448	18.6473	0.579218	0.480815	0.842817	0.726035	0.989197	0.52402	0.755167	0.0543088	0.999462
gene:b0140	yadV	4.17105	0.76589	0.530235	2.79155	4.31986	6.60039	3.36572	5.32369	1.95125	0.650928	0.975427	0.96273	0.295337	0.318662	0.70669	0.839198	0.590577	0.0545779	0.999462
gene:b4076	nrfG	8.13261	3.14949	0.804099	3.19642	16.8648	10.2316	8.67885	6.46856	5.35975	10.7092	0.624635	0.845703	0.3462	0.20636	0.4708	0.807185	0.419109	0.0547051	0.999462
gene:b0585	fes	44.1265	16.4578	8.21435	12.6346	3.25166	42.9807	3.13648	0.689422	64.2811	0.11746	0.645868	0.299832	1.21528	0.904535	1.40905	0.79572	1.44837	0.054706	0.999462
gene:b1952	dsrB	46.2536	11.6506	222.349	25.01	31.562	55.2368	43.6	60.8801	50.6987	19.1561	0.845121	1.12824	0.385734	0.233899	0.638581	1.28928	0.359905	0.0549611	0.999462
gene:b0198	metI	658.579	194.107	50.5556	224.565	2135.88	175.804	401.737	3390.27	382.808	66.2534	0.770345	0.894468	1.19911	1.11456	0.996914	0.930298	1.24492	0.0551483	0.999462
gene:b4242	mgtA	6.36955	3.1512	3.09558	2.03672	32.5071	7.32027	23.171	96.2836	4.3858	11.1565	0.478054	0.291771	0.894349	0.865574	0.616075	0.512014	1.18566	0.0554869	0.999462
gene:b2062	wza	0.288164	0.504117	1.30445	0.563431	88.043	8.15624	0.549386	2.14829	0.175858	19.4477	0.385474	0.561042	1.17441	0.8382	1.38887	0.665193	1.7331	0.055679	0.999462
gene:b0271	yagH	0.392558	0.508269	1.26685	1.36961	2.41591	25.7417	0.77362	1.81205	4.78304	0.200852	0.181655	0.0551211	1.17154	0.567962	1.30023	0.571061	1.6498	0.0562472	0.999462
gene:b3795	yifK	10.3593	4.52671	7.97106	3.08759	51.4222	9.27288	5.02943	21.3878	10.5341	3.25995	0.554113	0.624513	0.982092	0.875725	0.745771	0.508198	1.07608	0.0564667	0.999462
gene:b2361	yfdR	0.164411	0.179948	0.601396	0.636749	0.330314	2.2068	0.463408	1.08799	0.16484	0.353752	0.0638074	0.0403803	1.04597	0.569353	0.515168	0.653382	1.00749	0.0567421	0.999462
gene:b1534	ydeE	44.1157	1.72741	30.7782	12.1383	10.9296	10.7624	10.7971	13.9584	16.6588	12.0307	1.30764	0.614235	0.0109006	0.180596	0.228136	0.852778	0.189054	0.056859	0.999462
gene:b2682	ygaZ	90.7832	14.2003	4.96787	85.0691	28.2505	10.1618	56.3899	160.505	68.7323	15.1027	1.03163	1.25815	0.665966	0.678859	0.904678	0.932158	0.989017	0.0568682	0.999462
gene:b3922	yiiS	862.708	4100.57	339.568	1832.41	1340.44	772.699	2357.88	743.989	1628.97	842.337	0.922581	0.972016	0.379959	0.73581	0.450153	0.932682	0.496587	0.0575867	0.999462
gene:b0452	tesB	24.8767	7.08472	22.1334	11.1439	54.7511	56.1516	41.0123	45.0455	28.9299	18.6297	0.787251	0.46703	0.017859	0.0662788	0.306283	0.523974	0.360762	0.0577934	0.999462
gene:b4183	yjfK	3.68821	0.768153	0.21605	1.72787	4.63969	10.9482	2.17925	2.76169	0.352574	0.862611	0.926671	1.09986	0.57234	0.166708	0.593573	0.953587	1.07463	0.0583075	0.999462
gene:b2370	evgS	710.714	98.472	22.0368	956.689	55.9848	14.2645	114.318	66.5246	200.377	121.707	1.07001	1.35053	0.839886	0.373751	0.345426	1.02637	0.679055	0.0586708	0.999462
gene:b4408	csrB	16566.9	53531.7	4193.98	52313.3	21027.9	15818.5	16436.7	8399.84	14432.3	7432.74	0.745751	1.20429	0.199944	0.457626	0.452726	0.7924	0.370776	0.0587032	0.999462
gene:b4303	sgcQ	20.5034	10.801	60.0348	18.3847	17.1798	14.2333	36.0658	24.0152	16.4624	12.174	0.438317	0.751116	0.132651	0.283652	0.211783	0.806802	0.440655	0.0587499	0.999462
gene:b3071	yqjI	2.46446	2.83609	1.99443	1.91005	2.18297	4.36633	3.28055	1.76315	5.99765	1.51018	0.0991528	0.0305627	0.471461	0.425467	0.845283	0.187723	0.546725	0.0589212	0.999462
gene:b0217	yafT	24.7236	3.44053	5.72596	18.2568	15.7543	9.60337	10.3994	20.3728	10.2537	10.3551	1.06869	0.738918	0.343041	0.458353	0.00695825	0.778946	0.339944	0.0591311	0.999462
gene:b2486	hyfF	2.39516	2.48421	2.73978	3.16159	1.97197	6.48091	4.43249	2.76161	3.44848	1.54379	0.0258098	0.101083	0.754371	0.328461	0.539562	0.127462	0.527188	0.0594753	0.999462
gene:b3090	ygjV	19.5191	14.8955	16.0407	21.936	3.58077	21.2044	6.08976	13.1668	30.2995	4.27538	0.19	0.219535	1.00558	0.519742	1.06446	0.178302	0.82138	0.0599465	0.999462
gene:b2172	yeiQ	15.3552	522.712	96.2284	8.56984	28.3767	129.879	11.9235	19.2307	8.87458	5.0015	1.3335	1.18292	0.907051	0.331703	0.394734	1.5219	1.40945	0.0599477	0.999462
gene:b2251	nudI	17.1514	5.18067	2.03405	17.9298	7.34069	14.0774	9.15234	7.65423	13.4457	6.60552	0.758065	1.12603	0.444818	0.126061	0.482438	0.770994	0.334633	0.0599826	0.999462
gene:b0491	fetB	16.0549	5.22253	2.42191	18.6017	24.2824	37.7158	18.6766	13.4899	17.2404	7.60682	0.719978	1.08838	0.306423	0.228035	0.548308	0.751698	0.522649	0.0609093	0.999462
gene:b2878	ygfK	1.66461	2.49044	2.69538	1.97114	1.57483	6.36079	3.52724	1.77393	2.20197	0.685816	0.28108	0.219485	0.85291	0.467737	0.742495	0.21407	0.753696	0.0613048	0.999462
gene:b0516	allC	28.691	9.26055	4.19536	13.6322	38.3395	43.7063	52.8516	35.1332	21.3539	10.1971	0.72405	0.7486	0.0925069	0.284795	0.500082	0.757274	0.460196	0.0617279	0.999462
gene:b0464	acrR	95.8015	26.9226	23.567	57.358	60.8092	50.7814	146.414	87.5792	54.5132	99.2517	0.793727	0.590518	0.127085	0.355587	0.411471	0.659274	0.438138	0.0620311	0.999462
gene:b0985	gfcC	1.75198	2.19771	2.66595	1.10657	0.505543	4.40926	2.1443	9.2588	1.25144	0.32697	0.159597	0.584568	1.12328	0.882341	0.828301	0.343986	1.14496	0.0621347	0.999462
gene:b2112	yehE	36.1168	6.64926	51.2726	12.2431	11.0346	9.99728	22.4786	16.2944	34.4433	13.5672	0.97445	0.869014	0.0697509	0.225564	0.614933	0.784492	0.513408	0.0623255	0.999462
gene:b0420	dxs	123.432	51.1295	22.7646	78.3357	275.849	143.116	412.678	200.929	108.485	54.0782	0.58576	0.777341	0.448039	0.488029	0.47331	0.621701	0.65027	0.062406	0.999462
gene:b0280	yagN	22046.7	964.644	122.15	1280.15	8441.99	2579.81	3244.47	1655.78	3007.32	638.668	1.29564	1.16784	0.75218	0.458496	0.918758	1.7433	0.832125	0.0626105	0.999462
gene:b1333	uspE	323.323	372.483	761.717	531.778	395.459	207.636	1251.9	315.052	695.783	169.67	0.0999168	0.251399	0.440431	0.845529	0.859707	0.397012	0.811713	0.0626309	0.999462
gene:b1762	ynjI	166.196	2.36509	3.56612	37.9228	13.8762	9.30295	10.381	13.7222	20.3879	4.82742	1.37453	1.1711	0.279025	0.196039	0.872717	1.47701	0.435017	0.0632075	0.999462
gene:b1391	paaD	1.1563	1.06651	2.22954	1.50579	1.14534	17.6054	1.09519	0.427988	3.90034	0	0.0571269	0.274015	1.24145	0.619472	1.41421	0.354794	1.68504	0.063665	0.999462
gene:b1461	pptA	239.346	63.3564	108.021	290.701	92.0266	46.7546	83.6739	53.5595	261.68	119.634	0.822216	0.647942	0.461332	0.310334	0.526819	0.611341	0.722198	0.0638806	0.999462
gene:b0655	gltI	609.554	309.707	550.006	709.901	3005.73	261.674	964.359	222.545	779.136	263.227	0.461292	0.179478	1.1877	0.883882	0.699953	0.312131	1.16784	0.0649435	0.999462
gene:b2243	glpC	3072.72	3458.36	1586.91	2060.85	3886.12	1762.06	10777.7	613.883	3915.98	725.534	0.0835049	0.183744	0.531831	1.26179	0.972091	0.34146	1.05202	0.0650585	0.999462
gene:b1117	lolD	7.03336	1.08443	1.06462	7.64556	7.98902	3.3723	8.29451	17.3306	13.0488	3.1705	1.03637	1.0685	0.574672	0.498689	0.861321	0.861826	0.623527	0.0651605	0.999462
gene:b1612	fumA	6.89028	117.523	99.9373	9.16741	44.3024	116.633	7.07778	27.5684	8.93105	6.31739	1.25757	1.17656	0.635602	0.836401	0.242403	1.00359	1.21327	0.0655793	0.999462
gene:b1152	jayE	0.966264	0.423463	0.188644	0.285715	1.43509	5.23695	0	0.32218	0.488792	0	0.552365	0.289399	0.805847	1.41421	1.41421	0.744885	1.62337	0.0662989	0.999462
gene:b1593	ynfK	126.729	47.9715	100.086	166.745	137.757	39.5152	510.325	103.457	199.8	25.5963	0.637548	0.353295	0.783738	0.937464	1.09301	0.451308	1.05612	0.0663226	0.999462
gene:b2832	ygdQ	108.306	9.60698	31.6294	110.857	31.943	15.6796	64.9904	155.42	67.2665	46.5627	1.18377	0.786354	0.482962	0.580221	0.257224	0.801143	0.770875	0.0664255	0.999462
gene:b2605	yfiB	1997.26	374.746	41.1729	1207.14	332.539	93.1064	867.395	444.994	873.184	516.506	0.967359	1.32092	0.795519	0.455174	0.362972	0.969878	0.587165	0.0667059	0.999462
gene:b4259	holC	146.688	132.915	97.3685	55.0734	290.213	35.4583	186.855	465.608	278.463	26.6562	0.0696629	0.392374	1.10626	0.604197	1.16711	0.379167	0.785119	0.067684	0.999462
gene:b0699	ybfA	205.368	1389.46	33.3556	1059.37	906.719	602.59	2176.5	876.16	653.344	2402.83	1.04999	1.32788	0.284967	0.602412	0.809557	0.976129	0.631828	0.0677849	0.999462
gene:b3188	sfsB	190.179	45.4321	10.5938	78.8862	63.883	43.9671	81.9542	84.7596	146.613	56.4127	0.868817	1.07935	0.261153	0.0237979	0.628307	0.956949	0.455653	0.0685283	0.999462
gene:b0508	hyi	1.62607	1.17628	2.06338	1.58933	2.11972	29.5187	1.08615	0.324977	2.12447	0.839689	0.226988	0.183537	1.22471	0.762838	0.612975	0.224652	1.92308	0.0691476	0.999462
gene:b0493	ybbO	185.462	23.7636	15.6556	189.058	330.43	103.38	847.268	630.294	293.666	105.266	1.09296	1.19791	0.740179	0.207672	0.667878	0.935432	0.772809	0.0693715	0.999462
gene:b3104	yhaI	5.86665	0.413881	10.0996	1.09482	3.36695	3.0127	2.85743	6.71613	5.266	1.63719	1.22782	1.13759	0.0785286	0.57001	0.743412	1.03593	0.484412	0.0694372	0.999462
gene:b3701	dnaN	84.2324	85.7509	44.5089	69.1435	158.059	23.5305	132.092	304.353	98.4777	34.0656	0.0126335	0.306536	1.0477	0.558178	0.687266	0.269783	0.819743	0.0697137	0.999462
gene:b2723	hycC	2.24959	8.5711	0.0706755	106.65	5.71079	4.47569	0.39759	0.545954	28.2184	11.1335	0.826192	1.41234	0.171472	0.222373	0.613991	1.75719	1.24496	0.0698918	0.999462
gene:b2386	fryC	0.481235	1.0821	1.30915	1.16523	1.23699	3.86725	1.70971	0.42326	1.31458	0.234079	0.54355	0.0822564	0.728757	0.852949	0.986698	0.361003	0.89071	0.0702782	0.999462
gene:b4117	adiA	5.99472	57.9597	3.42509	254.143	20.5359	46.4072	40.0342	7.02995	23.291	9.16554	1.14909	1.3766	0.546547	0.991733	0.615482	1.47467	0.655122	0.070373	0.999462
gene:b0636	rlmH	106.388	2.55083	4.10147	31.5521	306.039	82.8897	171.096	152.979	71.0631	43.2304	1.34799	1.08884	0.81141	0.0790598	0.344389	1.34681	0.69606	0.070392	0.999462
gene:b1415	aldA	15.1222	60.2756	407.34	14.2949	34.9003	95.4247	11.2833	8.91861	10.3731	7.6423	0.846929	1.31832	0.656777	0.165538	0.214369	1.52859	1.22932	0.0704172	0.999462
gene:b2980	glcC	2.31659	20.1496	81.0855	2.30712	7.47127	18.9167	2.02207	8.00905	3.04456	4.28309	1.12256	1.33596	0.613396	0.84406	0.239032	1.41215	0.846683	0.0705508	0.999462
gene:b2922	yggE	429.156	249.785	209.747	157.662	1035.28	186.449	731.987	329.885	659.469	162.473	0.373624	0.200483	0.982565	0.535524	0.855119	0.450738	0.67211	0.0708351	0.999462
gene:b3021	mqsA	86.989	433.639	823.385	105.061	154.387	211.898	50.2515	111.147	153.496	50.8896	0.941627	1.09415	0.222048	0.533581	0.709969	0.955769	0.524091	0.0709353	0.999462
gene:b0949	uup	40.7553	25.6539	28.0574	51.6324	59.6643	14.7041	61.8003	144.615	52.5131	10.1969	0.321591	0.418373	0.854978	0.567389	0.9543	0.330066	0.845176	0.0712905	0.999462
gene:b1804	rnd	51.3529	6.04647	6.85833	32.0386	29.145	11.9431	32.068	101.632	37.494	23.0779	1.11627	0.915504	0.592073	0.735814	0.336583	0.906562	0.810616	0.0713327	0.999462
gene:b2242	glpB	292.608	534.969	446.995	505.335	511.028	212.124	1310.61	179.769	798.541	124.39	0.414161	0.0866351	0.584544	1.07305	1.03301	0.242605	0.88484	0.0714847	0.999462
gene:b4215	ytfI	6.36041	1.61879	12.086	1.45551	5.29097	5.28949	4.28378	4.81663	2.53966	0.98897	0.840393	1.1102	0.000197821	0.0828055	0.62149	0.932306	0.450314	0.0716989	0.999462
gene:b2340	sixA	197.887	79.3956	652.737	70.4148	133.913	74.3316	49.5194	44.5719	169.318	124.963	0.604337	1.1388	0.404624	0.074362	0.213155	1.09805	0.50994	0.0717098	0.999462
gene:b0246	yafW	7.84527	5.70776	12.2285	11.7829	25.6361	49.9617	35.9664	71.6789	25.9906	7.1113	0.223042	0.0262448	0.455061	0.469181	0.806581	0.335202	0.621385	0.0717321	0.999462
gene:b4543	ypaA	3.67657	24.5348	0	58.5669	32.7102	31.4142	37.9205	41.4752	40.982	11.8783	1.04561	1.41421	0.0285823	0.0633171	0.778634	1.23769	0.336926	0.0719133	0.999462
gene:b2718	hycH	3.38355	12.3168	7.07394	62.2315	5.03338	14.2112	1.60036	2.51194	22.077	12.9265	0.804665	1.12552	0.674444	0.313491	0.369699	1.29708	0.826318	0.0719519	0.999462
gene:b1806	yeaY	16.1437	6.87209	167.201	8.64586	23.3203	26.0634	22.4701	30.8967	31.1648	21.9395	0.569697	1.27515	0.0785549	0.223304	0.245678	1.5775	0.160384	0.0722051	0.999462
gene:b4371	rsmC	12.0266	14.4625	9.2585	17.1942	10.9611	2.68462	2.72859	8.15261	24.7999	1.2673	0.130049	0.424258	0.857757	0.704952	1.2767	0.25605	1.04908	0.0727591	0.999462
gene:b1387	paaZ	0.505494	0.775657	0.574048	0.379588	0.439761	4.01505	1.17984	0.49666	0.600838	0.0633006	0.298223	0.288378	1.135	0.576297	1.14463	0.29631	1.28688	0.0728203	0.999462
gene:b3775	ppiC	31.1397	8.63866	10.6217	38.4712	30.8875	36.1704	24.2581	56.26	31.7392	28.9051	0.799965	0.802257	0.111413	0.562079	0.0660907	0.668922	0.324201	0.0729558	0.999462
gene:b2954	rdgB	24.091	4.55355	1.64536	15.6672	19.6726	7.35349	26.3475	50.8479	30.309	8.05488	0.964586	1.1454	0.644631	0.448845	0.820357	0.900697	0.682649	0.0733275	0.999462
gene:b1625	cnu	1627.21	177.721	16.4889	2161.87	162.09	127.201	2788.66	640.193	971.513	656.412	1.13571	1.3928	0.170557	0.886125	0.273735	1.06695	1.10424	0.0736833	0.999462
gene:b4072	nrfC	0.353578	0	0	3.53058	3.73934	6.39245	2.51183	0.535091	1.69464	8.98979	1.41421	1.41421	0.370326	0.917494	0.965601	1.76561	0.796863	0.0743949	0.999462
gene:b4553	ysaB	31.6939	4.59778	23.9491	10.6675	20.9227	15.5906	16.8974	14.0576	27.5664	16.3201	1.05588	0.542601	0.20652	0.129739	0.362405	0.695482	0.267861	0.0745523	0.999462
gene:b4548	ypjJ	27.9442	2.76449	0	2.50978	7.58613	24.5883	4.83752	14.2143	36.558	5.45738	1.15959	1.41421	0.747323	0.696037	1.04683	1.58374	0.816421	0.0747272	0.999462
gene:b4352	yjiA	35.0306	10.4273	4.49894	244.74	30.512	12.9037	14.9145	17.9864	78.1361	65.6389	0.765419	1.36316	0.573569	0.132043	0.122926	1.55831	0.769502	0.0750571	0.999462
gene:b1628	rsxB	24.7818	4.47625	2.7481	46.6163	23.7877	7.57765	81.8415	168.689	18.1634	15.343	0.981487	1.25676	0.730885	0.490243	0.119041	1.04654	1.19599	0.0755358	0.999462
gene:b3443	yrhA	0.675904	0.370174	0.268871	0.141426	0.143937	1.22516	0.137891	0.563019	0.21248	0.0769534	0.413322	0.439278	1.11685	0.857773	0.662203	0.62613	1.12639	0.0764374	0.999462
gene:b3890	yiiF	1.75005	9.69092	22.5254	8.53377	6.9304	54.5485	11.4266	0	1.77176	0	0.981568	0.637079	1.09537	1.41421	1.41421	0.81622	1.69597	0.0767628	0.999462
gene:b0520	ylbF	1.00421	0.819359	1.45336	1.17345	3.14012	38.5295	1.22542	0.612473	3.15725	0.489555	0.143356	0.150697	1.20107	0.471648	1.03452	0.242042	1.91783	0.0769099	0.999462
gene:b4323	uxuB	2.32786	25.8397	10.4147	1.77822	14.0223	20.5416	2.25769	4.35175	2.98605	0.800345	1.18046	1.00171	0.266743	0.448063	0.816358	1.11173	1.05972	0.0769797	0.999462
gene:b0910	cmk	187.828	110.187	233.052	132.333	240.754	49.3403	197.294	1087.47	148.657	63.6099	0.368441	0.38983	0.933144	0.979868	0.56662	0.33428	1.32243	0.0770311	0.999462
gene:b2768	ygcP	2.32438	6.56152	1.88264	3.30983	1.49671	7.63134	9.70119	0.999717	2.37149	0.643685	0.674352	0.388707	0.950441	1.14997	0.810396	0.600604	1.01488	0.0773146	0.999462
gene:b0304	rclA	6.58339	6.70463	7.64802	6.32374	4.27226	40.079	2.20008	1.17992	20.0157	1.6994	0.0129033	0.134043	1.14176	0.426841	1.19286	0.0847641	1.35538	0.0785086	0.999462
gene:b3250	mreC	26.9668	4.72032	2.03097	11.5237	43.0988	10.6914	16.817	39.7801	24.6372	11.0871	0.992873	0.990415	0.852032	0.573788	0.536406	0.988108	0.583317	0.0785845	0.999462
gene:b0591	entS	3.95038	2.55797	1.44436	2.31311	0.964138	41.3537	1.15055	0.427917	5.17702	0.0587606	0.30256	0.326975	1.34977	0.647437	1.38247	0.404841	1.99698	0.0788876	0.999462
gene:b3453	ugpB	8.6051	38.3228	490.534	4.94113	11.5086	14.1685	8.85176	10.9016	8.6311	2.81218	0.895569	1.38601	0.146499	0.146755	0.719129	1.74847	0.405013	0.0790878	0.999462
gene:b2601	aroF	224.244	795.221	15.6354	9.17151	78.6366	12.1665	13.0616	64.0827	93.2611	12.3663	0.792066	0.368499	1.03524	0.935322	1.08308	1.41668	0.819772	0.0795741	0.999462
gene:b2724	hycB	7.55712	28.1663	1.3177	195.944	8.442	6.26794	1.4431	0.61795	42.447	19.8966	0.815873	1.39532	0.209014	0.566186	0.511537	1.5883	1.20747	0.0796545	0.999462
gene:b3430	glgC	196.232	80.7705	91.6103	237.884	181.942	46.8669	153.385	45.9508	344.654	55.1879	0.589479	0.627817	0.834867	0.762206	1.02382	0.511611	0.84824	0.0799343	0.999462
gene:b2442	intZ	22.5074	1.10373	3.62305	13.6351	14.8943	7.17808	8.80414	21.4631	20.2924	7.52177	1.282	0.820434	0.494391	0.59148	0.649324	0.961067	0.484116	0.0801672	0.999462
gene:b4068	yjcH	0	1.15341	305.159	3.55073	5.18735	15.7811	3.94123	2.90163	3.15324	0.558621	1.41421	1.38168	0.714494	0.214854	0.988546	1.95961	1.02337	0.0809073	0.999462
gene:b2524	iscX	132.191	720.073	101.885	473.563	987.585	275.063	655.242	1830.58	527.13	248.151	0.975508	0.913431	0.798052	0.668664	0.508894	0.826429	0.786924	0.0810951	0.999462
gene:b1386	tynA	3.8103	2.30135	1.44254	1.73199	2.23352	4.43838	3.97836	1.26484	2.50445	0.586458	0.349166	0.128946	0.467355	0.7319	0.877558	0.454299	0.598456	0.0814899	0.999462
gene:b0405	queA	88.2984	5.87795	8.26606	34.9367	65.9355	32.7957	64.2274	197.5	37.8361	13.3785	1.23768	0.873046	0.47469	0.720123	0.67536	1.11531	0.964997	0.0815344	0.999462
gene:b4657	yjhZ	110.094	20.6928	17.9608	47.4185	90.8981	43.0091	79.1786	81.4486	67.2185	60.5583	0.966706	0.637197	0.505763	0.0199858	0.073714	0.873062	0.24415	0.0818018	0.999462
gene:b4051	qorA	56.4323	40.2787	81.5791	75.5052	85.288	13.0976	71.6485	38.4798	161.33	30.4856	0.236216	0.0546827	1.03768	0.425936	0.964687	0.296278	0.80169	0.0822812	0.999462
gene:b3358	yhfK	31.1927	4.51798	2.49939	25.9447	18.9603	5.77372	20.8693	18.1136	22.0061	9.83119	1.05637	1.16568	0.753967	0.0999707	0.54081	0.913377	0.412337	0.0828715	0.999462
gene:b2369	evgA	4660.74	753.53	239.141	5517.43	557.124	150.978	902.439	612.798	2259.09	863.824	1.02057	1.29671	0.81115	0.27033	0.631847	0.960652	0.810695	0.0833535	0.999462
gene:b2787	gudD	1.88799	2.51428	2.45113	2.89678	16.408	3.83008	2.70395	1.50083	5.57952	0.982034	0.201193	0.117849	0.87893	0.404651	0.990897	0.170633	1.11283	0.0833727	0.999462
gene:b1926	fliT	62.8079	0.784716	0	1.03199	1.74762	5.35686	4.00677	1.57818	11.828	1.11902	1.37931	1.41421	0.718453	0.614964	1.16975	1.92523	0.947282	0.0837139	0.999462
gene:b2644	yfjY	3.2132	3.25022	0.760924	0.783881	0.998771	6.01311	1.9156	0.683245	1.01888	0.639372	0.00810007	0.0210163	1.01133	0.670611	0.323657	0.709267	1.10596	0.0838477	0.999462
gene:b2869	ygeV	25.0385	350.432	199.78	24.7041	39.4902	213.24	60.7129	26.9119	20.1237	6.78121	1.2256	1.10295	0.972259	0.545529	0.701327	1.04688	1.25301	0.0848624	0.999462
gene:b2611	ypjD	326.435	12.4246	26.2598	150.208	127.302	34.184	295.735	196.323	130.899	53.0473	1.31051	0.993321	0.815481	0.285718	0.598538	1.12996	0.69035	0.085161	0.999462
gene:b0199	metN	37.7676	12.5743	2.43712	14.5109	155.104	16.9029	13.1279	297.911	14.88	1.6208	0.707735	1.00749	1.13627	1.29484	1.13639	0.88771	1.4403	0.0851936	0.999462
gene:b4498	gatR	3.05202	12.0751	0.673023	4.83981	1.58757	1.35432	1.22835	1.32787	2.58174	0.919845	0.843555	1.06891	0.112127	0.0550589	0.671203	0.952692	0.381711	0.0852817	0.999462
gene:b2360	yfdQ	26.731	1.6953	0.155841	12.0951	7.47785	5.00033	1.79836	7.10222	16.0034	3.73127	1.24553	1.37823	0.28079	0.842731	0.879438	1.20446	0.723561	0.0856475	0.999462
gene:b2091	gatD	92.1459	551.628	5.49064	131.448	184.362	48.2768	3.93765	6.65778	48.6102	39.4521	1.00937	1.30081	0.827263	0.363066	0.147072	1.24701	1.2015	0.0857981	0.999462
gene:b3456	livM	16.3852	4.43495	5.56638	39.2641	21.6586	10.8438	24.0402	34.6275	44.9562	15.6143	0.811724	1.06302	0.470563	0.255212	0.685081	0.984518	0.497342	0.0864002	0.999462
gene:b0515	allE	47.8499	1.69459	1.75201	11.6379	54.1694	26.113	46.248	31.3076	33.9629	7.8813	1.31747	1.04413	0.494227	0.272436	0.881483	1.39288	0.485502	0.0867578	0.999462
gene:b0724	sdhB	3.44405	46.0306	57.1378	1.78924	89.8356	59.9638	3.44857	19.2885	3.37629	2.06794	1.21732	1.32833	0.282011	0.985221	0.339862	1.05684	1.24196	0.0870787	0.999462
gene:b0577	ybdG	15.6112	7.99045	3.05652	12.4428	25.0984	41.8614	44.9433	36.1069	13.1115	9.96417	0.456636	0.856438	0.35404	0.154183	0.192887	0.558761	0.519873	0.0871518	0.999462
gene:b3582	sgbU	0.247443	0.276854	0.162968	0.162456	0.48798	3.50208	0.311015	0.18456	0.921554	0.0870792	0.0793318	0.00222503	1.0683	0.360862	1.17002	0.276101	1.42043	0.0874273	0.999462
gene:b2955	yggW	12.3347	2.30715	1.87209	8.48897	9.62476	9.71792	10.3126	22.0138	13.4927	5.82539	0.968532	0.903159	0.00681127	0.511903	0.561298	0.809179	0.469318	0.0874421	0.999462
gene:b1218	chaC	103.85	74.9403	112.559	75.1491	107.861	32.3444	122.153	47.6543	191.682	11.2862	0.228673	0.28185	0.761715	0.620451	1.25694	0.212523	0.791274	0.0878166	0.999462
gene:b0048	folA	7.20222	4.16222	16.1097	4.85772	8.16745	8.43932	6.02441	4.03817	7.28324	6.15893	0.378304	0.758925	0.0231521	0.27915	0.118286	0.6813	0.244439	0.0878926	0.999462
gene:b2749	ygbE	66.3678	4.2572	4.41257	165.122	146.653	29.8846	51.721	67.1602	49.9657	48.5764	1.24372	1.3406	0.935412	0.183665	0.0199384	1.26438	0.630691	0.0880636	0.999462
gene:b3823	rhtC	55.7661	17.8039	2.71317	80.2097	26.673	13.2148	15.2048	33.1043	93.3724	55.172	0.729736	1.32167	0.477158	0.523995	0.363686	0.903124	0.771598	0.0882951	0.999462
gene:b2273	yfbN	8.79986	0.964389	6.73012	1.67682	4.14959	12.4416	5.04307	6.39283	0.970863	0.825569	1.13486	0.850065	0.706801	0.166917	0.11438	0.842318	0.861559	0.0886047	0.999462
gene:b0261	mmuM	0.459569	1.59173	1.51809	1.66446	2.3754	35.7297	0.79879	5.60787	2.12134	0.318519	0.780538	0.0650417	1.23789	1.06156	1.04497	0.434919	1.7629	0.0887537	0.999462
gene:b0059	rapA	18.6114	27.9069	21.3696	12.3211	25.6644	10.1536	14.7962	37.2243	29.6621	5.40854	0.282595	0.379823	0.612418	0.609724	0.978018	0.322265	0.600919	0.089086	0.999462
gene:b2350	gtrA	349.092	2.42738	4.13016	37.8234	73.3591	12.384	131.963	297.026	100.404	29.1808	1.39468	1.13577	1.0057	0.54415	0.777289	1.70728	0.957983	0.0891159	0.999462
gene:b4640	yoeG	31.8521	3.51	0.291056	32.0056	40.9473	9.35575	51.4201	64.3435	23.8034	57.2205	1.13347	1.38872	0.888161	0.157877	0.583271	1.02791	0.510915	0.0892411	0.999462
gene:b2642	yfjW	206.613	16.5386	5.17044	40.7893	29.6912	6.39223	42.306	25.704	21.073	13.0455	1.20459	1.09602	0.913154	0.345225	0.33274	1.39824	0.550291	0.0896202	0.999462
gene:b1456	rhsE	1.13104	2.01489	1.09982	1.21518	2.14956	4.54206	1.66224	5.12312	1.1472	0.493761	0.397324	0.0704724	0.505633	0.721321	0.563147	0.31924	0.747318	0.0909478	0.999462
gene:b0117	yacH	6.78674	3.08236	5.54547	9.73936	30.4523	7.35891	53.3875	6.13087	7.47903	2.62725	0.530827	0.388035	0.863738	1.12286	0.67893	0.440195	1.11929	0.0909856	0.999462
gene:b3936	rpmE	175.123	39.2856	317.244	70.6982	148.408	72.2459	370.419	1258.91	117.139	62.4905	0.895967	0.898764	0.488138	0.771186	0.430245	0.832484	1.37417	0.091078	0.999462
gene:b2600	tyrA	227.135	746.755	11.7566	11.7336	80.9478	8.68986	12.8769	81.9599	94.1448	13.6892	0.754555	0.0013847	1.14001	1.03017	1.05515	1.39086	0.837372	0.0912607	0.999462
transcript:b0561	tfaD-1	4.27912	3.38126	2.24333	2.32024	3.54534	29.7868	6.83098	2.35705	0.949444	0.51121	0.165758	0.0238338	1.11337	0.688623	0.424301	0.316334	1.53234	0.0918679	0.999462
gene:b3380	yhfW	1.7616	2.55994	3.5063	2.11	1.12261	11.1049	4.07769	1.74289	1.9703	0.519409	0.261255	0.351596	1.15454	0.567281	0.82414	0.304113	1.15459	0.0922933	0.999462
gene:b0736	ybgC	254.732	56.0544	19.7983	140.195	114.072	33.2142	105.069	152.816	88.5048	49.8876	0.90407	1.06421	0.776381	0.261839	0.394624	0.886641	0.483323	0.0927531	0.999462
gene:b1216	chaA	30.2641	3.35282	30.0474	11.7617	8.95672	4.88273	14.5499	25.8975	14.6083	12.9861	1.13212	0.618523	0.416309	0.39676	0.0831378	0.715488	0.519245	0.0928909	0.999462
gene:b3043	ygiL	30.0023	1.18877	1.70563	7.50206	8.9786	7.80454	6.78504	20.6625	3.04795	1.56464	1.30642	0.890276	0.0989309	0.715026	0.454781	1.34396	0.830667	0.0932428	0.999462
gene:b4327	hypT	137.636	39.686	7.62575	150.343	160.066	64.6228	113.333	79.8659	91.3672	40.4093	0.78119	1.27767	0.600729	0.244979	0.546876	0.845676	0.453915	0.0943689	0.999462
gene:b1316	ycjT	1.75124	1.03538	1.00725	1.11005	1.14475	4.65245	1.05617	0.5034	2.44169	0.305795	0.3633	0.0686635	0.855695	0.50125	1.09941	0.28781	0.970802	0.0946152	0.999462
gene:b0594	entE	148.019	78.2547	28.2235	64.9982	14.7472	68.342	6.22975	1.57647	119.5	0.698722	0.436028	0.557888	0.912206	0.843011	1.39777	0.627464	1.37983	0.0949837	0.999462
gene:b2413	cysZ	239.242	27.0563	12.7352	75.0376	245.038	56.3902	468.771	224.537	133.531	73.725	1.12684	1.00383	0.885081	0.49819	0.408087	1.1744	0.75984	0.0951125	0.999462
gene:b0154	hemL	25.7133	18.1516	24.8829	25.7757	65.5834	12.9742	42.2316	72.227	45.7303	12.8775	0.243791	0.0249239	0.947084	0.370613	0.792742	0.155536	0.600822	0.0956825	0.999462
gene:b1276	acnA	24.7835	76.3972	464.293	51.6779	46.0459	46.4851	47.7923	44.9021	79.3026	31.5572	0.72141	1.13093	0.00671259	0.044095	0.609077	1.34646	0.321059	0.0958619	0.999462
gene:b1611	fumC	3.44324	55.2671	15.1617	4.94426	23.3286	35.5779	4.10263	6.61993	5.23702	2.05511	1.24833	0.718675	0.294078	0.33201	0.61709	1.23191	1.05587	0.0959705	0.999462
gene:b2268	rbn	56.0302	4.14581	2.47341	12.7259	21.3235	10.9062	20.8603	25.0845	19.3074	5.52986	1.21935	0.953939	0.457103	0.130024	0.784482	1.33701	0.430235	0.0966079	0.999462
gene:b2275	yfbP	23.4232	2.39578	3.35683	6.79753	9.77239	7.40224	13.0904	12.9958	5.88543	3.88252	1.15176	0.479192	0.195166	0.00512856	0.289983	1.09011	0.428103	0.0968569	0.999462
gene:b3041	ribB	280.997	257.732	445.048	243.349	322.112	113.981	1722.54	357.998	255.53	115.521	0.0610728	0.414362	0.674952	0.927526	0.533626	0.304691	1.28114	0.096931	0.999462
gene:b2141	yohJ	5.48786	20.0676	7.6214	193.949	7.54182	7.69278	84.8934	41.5887	14.1942	33.8517	0.806828	1.30727	0.0140135	0.484196	0.578611	1.61445	0.937778	0.0970763	0.999462
gene:b1508	hipB	33.6329	28.5024	17.3141	17.6712	37.7192	8.27958	22.7421	38.7638	46.5842	3.65901	0.116771	0.0144351	0.905109	0.368389	1.20823	0.334178	0.669077	0.0971396	0.999462
gene:b1822	rlmA	38.4816	4.27852	4.19648	13.7787	12.0714	5.84819	21.6681	42.1367	19.9379	6.95119	1.1312	0.75389	0.491136	0.45368	0.683027	1.06495	0.743045	0.0974164	0.999462
transcript:b2083	yegZ-1	16.0661	6.66901	83.8344	10.0123	24.1674	24.9662	13.4216	24.9798	4.11747	6.4242	0.584536	1.11245	0.0229919	0.425655	0.309458	1.25804	0.590952	0.0974549	0.999462
gene:b1633	nth	19.9568	5.91924	1.85645	25.0041	34.1498	18.1805	33.4047	94.3092	29.6607	14.1602	0.7672	1.21873	0.431566	0.674413	0.500241	0.838549	0.779976	0.097794	0.999462
gene:b3907	rhaT	4.84918	8.1592	7.41774	4.72116	7.5219	20.052	5.9825	2.90542	5.54873	1.37423	0.359851	0.314159	0.642645	0.489614	0.852762	0.280103	0.921239	0.0984501	0.999462
gene:b1372	stfR	4.3509	4.11016	2.74028	2.53133	2.14853	9.53749	3.87799	2.67344	3.16855	0.912357	0.0402382	0.056055	0.894194	0.260018	0.78187	0.270848	0.812047	0.0987682	0.999462
gene:b2848	yqeJ	63.4668	3.4924	0.715621	15.8066	74.0744	6.38552	91.9356	14.6027	17.9001	3.65461	1.26669	1.29171	1.18974	1.02653	0.934653	1.39648	1.09762	0.0988746	0.999462
gene:b0989	cspH	65.4923	21.8297	14.1409	44.409	19.8175	10.7686	22.6483	42.2655	12.0253	32.0242	0.707133	0.731095	0.418395	0.427381	0.642067	0.636869	0.520405	0.0999364	0.999462
gene:b1136	icd	1430.9	379.316	247.535	539.673	3434.9	323.965	158.565	760.328	2307.73	436.563	0.82154	0.524824	1.17044	0.926138	0.964266	0.823196	1.07501	0.100349	0.999462
gene:b4484	cpxP	566.511	1053.89	2542.27	1509.13	11181.9	2192.9	4839.55	1925.71	475.522	6144.78	0.425363	0.360636	0.950471	0.609111	1.21105	0.594234	0.871865	0.100807	0.999462
gene:b1348	ralR	76.3663	7.00165	27.9938	8.96277	43.1495	25.5756	90.8475	153.397	9.19332	3.35844	1.17667	0.728259	0.361633	0.362171	0.657419	1.07298	1.06635	0.100932	0.999462
gene:b4461	yfjD	77.6777	14.0055	7.99635	34.9063	38.2638	19.2606	60.8716	57.4544	40.1313	14.9259	0.982144	0.887041	0.467186	0.0408418	0.647432	0.93735	0.491424	0.101284	0.999462
gene:b0513	ybbY	2.00959	3.47334	4.63628	2.8651	4.49742	36.0575	13.6228	5.20867	3.62436	1.26535	0.377545	0.333915	1.10055	0.631888	0.682278	0.340192	1.2237	0.101775	0.999462
gene:b0196	rcsF	127.214	23.7525	4.86418	119.796	128.824	34.1138	94.7213	93.1322	96.77	81.5751	0.9692	1.30385	0.822034	0.0119632	0.12049	0.922795	0.349859	0.101809	0.999462
gene:b0534	sfmF	1.23655	1.39449	0.683771	1.06057	1.96365	17.4295	1.17923	2.40818	1.27205	0.386996	0.0848945	0.305487	1.12782	0.484471	0.754443	0.279305	1.59835	0.101828	0.999462
gene:b0189	rof	137.105	238.764	181.123	182.018	177.508	79.8208	253.576	124.191	278.762	95.9247	0.382494	0.00348548	0.536864	0.484367	0.690099	0.225524	0.494077	0.10238	0.999462
gene:b3405	ompR	15.3243	13.7356	36.8006	25.7685	41.7382	9.86035	69.703	39.5688	45.1732	6.81797	0.0773148	0.249352	0.873708	0.390002	1.0433	0.466667	0.666907	0.102766	0.999462
gene:b1601	tqsA	9.30281	5.85626	2.17978	6.40158	8.49754	6.46988	11.5914	9.9777	9.11154	6.72058	0.321534	0.695755	0.191586	0.105805	0.213574	0.492838	0.22387	0.10301	0.999462
gene:b2512	bamB	133.851	81.5945	193.924	178.614	163.091	30.6521	217.848	442.034	190.543	72.0914	0.343019	0.0581192	0.966728	0.48046	0.637829	0.343577	0.776031	0.103221	0.999462
gene:b3844	fre	17.8271	36.3778	36.5427	62.1105	65.1923	27.7464	18.51	48.425	89.5617	23.6437	0.48399	0.36652	0.5698	0.632049	0.823478	0.476046	0.610411	0.103353	0.999462
gene:b4340	yjiR	6.01967	4.88998	3.42408	5.3007	9.68613	4.89642	5.12574	8.3391	7.87724	3.54226	0.146441	0.304184	0.464505	0.3375	0.536853	0.222931	0.363609	0.103589	0.999462
gene:b2077	mdtD	1.83006	0.931472	2.9457	3.84373	1.90589	4.00817	6.49304	2.08192	1.54956	0.553284	0.460178	0.187056	0.502713	0.727498	0.67002	0.533215	0.775888	0.103733	0.999462
gene:b3503	arsC	4.00622	3.6062	6.34021	6.42678	5.94985	3.83916	0.715685	4.25571	8.45605	3.21409	0.0743146	0.00958945	0.30493	1.00703	0.635232	0.293894	0.593442	0.104114	0.999462
gene:b4063	soxR	2.17013	12.8479	6.81968	1.71814	2.16234	6.69089	2.50293	3.01192	4.46796	3.03574	1.0055	0.845024	0.72339	0.130524	0.269929	0.879728	0.462779	0.104298	0.999462
gene:b2996	hybA	13.9986	82.3055	3.45092	128.348	192.781	37.5267	97.9504	31.4172	29.4015	81.3695	1.00308	1.34016	0.953345	0.727324	0.663476	1.03484	0.801626	0.104532	0.999462
gene:b3641	slmA	26.0506	4.12571	1.02099	8.6813	23.5043	17.6538	22.2017	60.7812	14.8325	4.31551	1.02751	1.11657	0.201026	0.657481	0.776753	1.12067	0.809371	0.104798	0.999462
gene:b1287	yciW	487.601	20.4949	17.7705	1021.05	277.42	153.819	604.586	670.593	76.8383	12.2312	1.30012	1.36583	0.40534	0.0732038	1.02581	1.23361	0.926804	0.1048	0.999462
gene:b4304	sgcC	0.97646	6.02766	39.5922	2.47694	2.97257	13.0641	4.02289	3.02403	1.8034	1.2484	1.0199	1.24768	0.889934	0.200457	0.257189	1.4948	1.00491	0.104984	0.999462
gene:b0533	sfmH	2.20259	0.802478	0.905656	0.975869	2.6312	62.246	0.892141	3.2647	0.436986	0.0793565	0.658906	0.0527743	1.2995	0.807177	0.979514	0.538475	2.14353	0.105129	0.999462
gene:b0107	hofB	2.29965	4.44887	1.53835	9.23762	5.64487	5.64427	5.00507	4.43654	4.82073	2.84421	0.450389	1.01043	7.51632e-05	0.0851574	0.364676	0.790733	0.21957	0.10514	0.999462
gene:b3892	fdoI	1.25726	18.1383	5.3663	1.77438	8.54192	12.9111	1.94897	5.14948	3.38167	2.08892	1.23087	0.711381	0.288023	0.637633	0.334191	1.18844	0.760007	0.105169	0.999462
gene:b0387	yaiI	215.587	64.0944	31.9225	349.212	247.872	114.584	686.212	314.039	226.415	227.868	0.766025	1.17731	0.520057	0.5262	0.00452329	0.886767	0.655499	0.105457	0.999462
gene:b1535	dgcZ	19.0192	3.85772	3.26848	10.6252	24.2795	8.91728	22.4281	18.8004	8.41293	10.7521	0.937258	0.748828	0.654445	0.124437	0.172611	0.799806	0.455143	0.105783	0.999462
gene:b4026	yjbE	8.81712	4.1722	2.76989	8.7619	271.241	18.1601	1.19469	4.29917	3.86388	34.1033	0.505716	0.734837	1.23673	0.799146	1.12637	0.509538	1.91839	0.106507	0.999462
gene:b1932	yedL	95.735	36.905	13.9804	54.2819	142.917	21.2866	68.3932	16.2783	65.4334	12.1203	0.627248	0.83494	1.04755	0.870442	0.972179	0.687666	0.918674	0.106929	0.999462
gene:b4236	cybC	252.38	215.194	152.532	219.522	1853.76	105.452	410.92	208.309	580.19	132.367	0.112472	0.254636	1.26198	0.462729	0.888795	0.198651	1.21177	0.107804	0.999462
gene:b4069	acs	0.675863	4.69021	822.432	0.451307	10.4721	33.2938	0.604543	1.06164	2.0196	0.420467	1.05797	1.41266	0.737441	0.387972	0.926825	1.98129	1.62638	0.107961	0.999462
gene:b3367	nirC	10.4144	2.53819	0.182545	27.3613	17.9986	8.92845	6.38399	3.07964	17.2378	4.89082	0.859955	1.39547	0.476366	0.493791	0.789081	1.21454	0.655259	0.108172	0.999462
gene:b1423	ydcJ	2.10183	20.6463	153.426	2.32062	9.57232	38.7468	3.23936	2.64643	4.26096	1.28909	1.15288	1.37207	0.853884	0.142467	0.757265	1.63711	1.44475	0.108186	0.999462
gene:b1375	ynaE	1722.74	134.848	37.9195	179.228	212.599	55.9542	179.147	114.485	142.106	330.902	1.20889	0.920298	0.824899	0.31143	0.564468	1.55175	0.547506	0.108217	0.999462
gene:b1531	marA	39.1312	40.4724	19.7752	20.7417	40.5979	24.2398	4086.13	974.318	29.2137	49.0549	0.0238274	0.033735	0.356796	0.86964	0.358505	0.376406	1.86912	0.108232	0.999462
gene:b3846	fadB	0.936941	5.08444	152.079	0.886257	8.7946	36.9321	1.14919	1.39583	0.692911	1.19223	0.974104	1.39783	0.870223	0.137053	0.374584	1.88479	1.71461	0.108562	0.999462
gene:b1869	yecN	406.341	109.408	127.985	632.012	213.464	61.2719	355.562	823.821	455.824	198.626	0.814207	0.937901	0.783415	0.561495	0.555784	0.780756	0.764219	0.108662	0.999462
gene:b3046	yqiG	0.644292	0.0444432	7.18e-07	0.235743	0.200302	0.27076	0.0378163	0.225177	0.244124	0.0862168	1.2317	1.4142	0.211528	1.00751	0.676012	1.2713	0.527433	0.108787	0.999462
gene:b0099	mutT	16.7691	11.223	7.72355	12.7244	47.0035	10.719	67.8025	34.6459	18.502	6.29231	0.280199	0.345867	0.888978	0.457699	0.696414	0.309385	0.76786	0.109	0.999462
gene:b0612	citT	2.58792	1.90043	1.54887	2.15468	4.7028	37.3689	6.67704	3.19384	1.92114	0.712229	0.216618	0.231331	1.09805	0.499043	0.649229	0.213548	1.54001	0.109076	0.999462
gene:b0514	glxK	0.527676	0.913209	0.614931	1.03591	1.48822	23.8204	0.27803	0.654709	2.86256	0.433943	0.378397	0.360637	1.24789	0.571119	1.04189	0.311538	1.89052	0.109101	0.999462
gene:b4524	ycjV	0.718784	0.871782	0.463059	0.469915	1.62226	9.87081	1.1934	0.753437	1.89326	0.192215	0.136034	0.0103924	1.01498	0.319596	1.15352	0.316796	1.39882	0.110135	0.999462
gene:b1253	yciA	41.6873	16.4082	16.1655	37.2487	25.1509	18.2629	28.7361	59.9408	21.2664	13.1861	0.615367	0.558206	0.224378	0.497651	0.331682	0.484482	0.60028	0.110202	0.999462
gene:b0992	yccM	6.97011	3.16831	2.82432	9.20329	4.25391	8.33716	10.7792	5.48965	6.72659	4.23499	0.530315	0.750043	0.458626	0.459808	0.321455	0.555859	0.386036	0.110526	0.999462
gene:b3192	mlaC	74.3111	47.5922	91.8111	73.3985	178.992	39.6671	381.727	184.929	176.109	81.6499	0.309969	0.157614	0.901107	0.491152	0.518257	0.253763	0.679995	0.111138	0.999462
gene:b4377	yjjU	28.0134	8.46109	22.9016	84.3858	56.96	13.3105	144.959	11.9192	179.99	17.755	0.758095	0.810457	0.878458	1.19932	1.16026	0.92768	1.04151	0.111329	0.999462
gene:b2794	queF	74.8147	7.57841	9.4698	25.1888	30.4764	14.9578	42.8794	46.2903	37.002	19.8783	1.15406	0.6414	0.483042	0.0540962	0.425746	1.07224	0.393177	0.111541	0.999462
gene:b4406	yaeP	86.7544	116.845	148.617	185.379	207.853	143.167	339.484	165.457	268.006	154.174	0.209011	0.155659	0.260611	0.487406	0.381313	0.315069	0.36148	0.111573	0.999462
gene:b2339	yfcV	2.96852	0.51715	3.42221	1.37967	8.70479	4.55918	5.4938	7.53532	1.43778	0.682937	0.994575	0.601554	0.442008	0.221592	0.503372	0.65492	0.677695	0.112003	0.999462
gene:b4061	yjcC	15.0311	5.4569	22.7719	3.77363	5.87127	11.9074	4.24642	6.39152	9.23605	3.82561	0.660873	1.01213	0.480147	0.285171	0.5858	0.753464	0.44978	0.112293	0.999462
gene:b2484	hyfD	0.444067	0.812527	0.886332	0.538611	0.631337	6.40712	2.81655	1.22787	0.879842	0.09797	0.414677	0.345103	1.16051	0.555514	1.13082	0.316927	1.16523	0.112304	0.999462
gene:b2052	wcaG	0.851763	0.560011	1.14397	0.710762	65.0347	3.37007	0.411242	0.89344	1.03035	12.1071	0.292256	0.330317	1.27487	0.52268	1.19238	0.304457	1.84516	0.112355	0.999462
gene:b3528	dctA	6.98816	156.08	122.813	8.88932	24.3098	142.346	9.64059	7.63235	6.99678	6.08338	1.293	1.22331	1.00164	0.164424	0.0987559	1.04671	1.64695	0.112597	0.999462
gene:b4407	thiS	202.819	191.738	65.9352	84.2161	345.333	166.492	139.26	383.747	1534.2	65.6695	0.0397177	0.17218	0.494152	0.661094	1.29812	0.522052	1.25345	0.112616	0.999462
gene:b4142	groS	1574.15	4320.73	559.64	662.783	3527.13	1048.25	767.227	3177.85	1797.55	302.201	0.658919	0.119325	0.766202	0.864149	1.00714	0.986065	0.747425	0.112731	0.999462
gene:b0569	nfrB	14.064	22.013	9.5726	11.8486	25.25	63.7192	52.6371	27.2858	12.3516	2.4799	0.3116	0.15026	0.611489	0.448584	0.941287	0.376525	0.765316	0.113091	0.999462
gene:b0486	ybaT	11.3383	96.1744	10.2922	47.6314	7.16898	132.332	42.6569	4.6425	145.51	8.00324	1.11593	0.911642	1.26886	1.1366	1.26676	0.978204	1.1518	0.113203	0.999462
gene:b2726	hypA	4.70371	21.1679	2.31317	101.943	11.7267	6.53798	8.48127	2.23101	37.4128	14.6984	0.899978	1.35146	0.401757	0.825147	0.616432	1.44556	0.922429	0.113416	0.999462
gene:b0209	yafD	63.2055	71.13	68.6293	75.6044	100.179	23.9895	52.255	36.2535	91.5739	34.8136	0.083425	0.068391	0.867758	0.255676	0.63512	0.0742512	0.56478	0.113551	0.999462
gene:b4055	aphA	31.2281	10.38	7.21431	39.8936	46.0339	28.5489	66.8778	24.6786	26.746	12.5934	0.708604	0.981056	0.331545	0.651824	0.508772	0.717094	0.56211	0.113596	0.999462
gene:b0010	satP	9.57175	14.3853	11.1355	13.8678	13.2368	7.97973	7.48593	13.5406	12.2316	5.07976	0.28415	0.154542	0.350416	0.407228	0.584254	0.186251	0.356399	0.11363	0.999462
gene:b3962	sthA	75.4582	100.897	85.3418	49.9657	83.4506	36.4829	9.97564	80.9039	32.0594	91.7845	0.203997	0.369746	0.553827	1.10374	0.68202	0.274321	0.60674	0.114206	0.999462
gene:b1351	racC	3.11051	6.9881	4.34406	0.765772	0.779423	19.3111	0	4.39985	5.53194	0.845745	0.543019	0.990339	1.30448	1.41421	1.03914	0.681498	1.41613	0.114356	0.999462
gene:b4115	adiC	12.6882	104.032	3.11331	981.232	37.7833	25.775	109.833	18.27	107.848	64.2854	1.10675	1.40527	0.267192	1.01082	0.357902	1.71774	0.667707	0.114554	0.999462
gene:b0853	ybjN	1052.94	303.21	105.936	1285.53	528.869	360.321	8675.05	2743.91	570.975	319.927	0.78183	1.19888	0.268067	0.734559	0.398512	0.830823	1.502	0.114664	0.999462
gene:b3095	yqjA	113.989	271.359	48.4843	207.749	54.2274	26.1191	127.286	163.872	182.975	100.303	0.577542	0.87902	0.494746	0.177706	0.412725	0.615437	0.561324	0.114773	0.999462
gene:b0721	sdhC	12.325	107.672	483.052	10.5651	126.709	86.5996	8.45173	46.7292	4.38529	11.21	1.1237	1.35368	0.265921	0.981	0.618879	1.46281	1.05619	0.114834	0.999462
gene:b2467	nudK	68.6762	9.53459	3.41066	31.2038	78.3457	17.7715	61.8848	39.2202	46.8505	40.0859	1.0694	1.13552	0.891254	0.317023	0.110041	1.04577	0.439475	0.116198	0.999462
gene:b1219	ychN	30.8948	26.2986	29.3004	34.1239	19.1852	29.6904	22.0216	36.142	44.3489	15.798	0.11365	0.107553	0.303968	0.343329	0.671308	0.108142	0.392695	0.116485	0.999462
gene:b3334	gspM	25.5355	16.218	8.30723	19.3822	12.0017	17.1487	14.3768	12.3304	15.3045	10.8539	0.315589	0.565644	0.249704	0.108362	0.240615	0.412945	0.17244	0.116703	0.999462
gene:b0902	pflA	296.945	257.267	208.884	203.515	246.582	74.5011	480.644	327.187	181.662	100.971	0.101249	0.0184116	0.757932	0.268646	0.403754	0.182413	0.64616	0.116838	0.999462
gene:b0061	araD	0.11242	14.916	11.0805	0.878307	9.3291	25.071	2.37533	1.68373	3.79573	0.595072	1.39306	1.20648	0.647161	0.24096	1.03089	1.09578	1.30275	0.117134	0.999462
gene:b1127	pepT	50.3901	23.282	25.9646	28.7035	55.1604	12.9779	62.7754	25.3943	82.6346	8.30258	0.520369	0.0708528	0.8755	0.599581	1.15598	0.38655	0.728488	0.117236	0.999462
gene:b3325	gspD	11.0076	4.0359	2.1213	23.996	9.7872	8.0865	3.60493	5.01056	7.40064	2.92832	0.655398	1.18448	0.134564	0.230731	0.612338	0.962376	0.44149	0.117504	0.999462
gene:b1788	yoaI	2958.3	812.428	0	5093.05	3669.57	2027.92	2094.98	832.579	2248.39	791.575	0.80481	1.41421	0.407485	0.609827	0.677721	1.03266	0.54742	0.117682	0.999462
gene:b3196	yrbG	13.2752	7.3626	7.9916	20.3084	11.7645	6.81264	12.8818	19.7422	15.1996	11.0531	0.405163	0.615498	0.376968	0.297391	0.223369	0.490438	0.335632	0.117947	0.999462
gene:b3711	yidZ	61.1401	6.08337	3.70641	23.2444	48.338	11.4775	60.0549	49.8332	34.7662	18.2686	1.15826	1.02523	0.87149	0.131549	0.439921	1.12696	0.515615	0.118436	0.999462
gene:b3939	metB	5.07552	2.82973	1.00292	4.47478	49.7556	5.26713	3.08043	21.5387	10.5193	1.84126	0.401762	0.896353	1.14346	1.06031	0.992884	0.54629	1.19545	0.11943	0.999462
gene:b1334	fnr	288.984	240.996	321.646	363.326	118.701	57.2661	382.697	613.343	253.551	189.22	0.128053	0.0860538	0.49374	0.32748	0.205474	0.170287	0.753328	0.119806	0.999462
gene:b0648	ybeU	6.26573	4.74776	6.52647	4.05561	5.0194	38.3523	9.80547	5.19099	4.89457	0.953309	0.194919	0.330211	1.08688	0.43516	0.953129	0.220491	1.29249	0.120567	0.999462
gene:b3411	yhgA	31.0793	8.48815	3.49205	30.3574	10.3908	16.1026	27.2849	11.0547	20.1055	6.56081	0.807449	1.12242	0.304895	0.598675	0.718325	0.785913	0.495818	0.120629	0.999462
gene:b0966	hspQ	186.021	490.142	2201.94	358.232	178.471	195.176	493.901	486.526	348.936	141.67	0.636077	1.01845	0.0632266	0.010638	0.597462	1.15795	0.514851	0.120843	0.999462
gene:b1591	dmsD	20.0222	4.90362	2.08984	13.1817	16.4947	7.25543	28.2432	26.0602	17.6571	6.56731	0.857781	1.02716	0.550157	0.0568515	0.647419	0.810661	0.533142	0.121145	0.999462
gene:b1261	trpB	162.325	21.5544	8.98045	115.472	257.001	384.083	58.1821	77.5695	216.11	42.0741	1.08266	1.21012	0.280339	0.201971	0.953288	0.960977	0.790183	0.121381	0.999462
gene:b4210	ytfF	0.680562	0.662387	2.66397	2.24559	1.86922	6.3649	0.437747	1.78056	1.70002	1.2267	0.0191395	0.120516	0.772135	0.856069	0.228712	0.667693	0.939181	0.121885	0.999462
gene:b1618	uidR	41.4262	96.6946	60.5096	143.612	18.2249	36.3594	37.0109	43.3923	55.8007	59.5857	0.565891	0.575757	0.469843	0.112243	0.0463902	0.525697	0.359171	0.12336	0.999462
gene:b1320	ycjW	32.3808	1.18734	0.128508	3.08277	5.09354	9.80716	8.92009	9.84946	7.53587	1.10809	1.31417	1.30103	0.447366	0.0700245	1.05163	1.68633	0.484214	0.123515	0.999462
gene:b2509	xseA	357.898	94.9892	16.2179	421.751	138.501	44.2219	225.107	290.161	303.985	138.52	0.820975	1.30948	0.729688	0.178548	0.528814	0.886128	0.530336	0.124028	0.999462
gene:b0421	ispA	146.085	76.2454	19.6856	113.712	377.699	268.937	379.757	236.015	132.271	90.2972	0.44424	0.99682	0.237866	0.330125	0.266704	0.61027	0.488297	0.124525	0.999462
gene:b0635	mrdA	72.1148	5.75998	4.16139	18.8338	237.502	61.8073	116.058	72.4629	27.2309	23.4716	1.20501	0.902359	0.830144	0.327034	0.104856	1.26691	0.889971	0.124578	0.999462
gene:b1670	ydhU	10.2544	11.6271	6.66476	10.8609	16.584	9.60191	20.4194	6.46041	16.5954	3.96432	0.0887184	0.338603	0.377079	0.734417	0.868837	0.223073	0.53263	0.124779	0.999462
gene:b1717	rpmI	7227.1	4723.12	5179.62	8830.18	6583.5	1756.52	8707.13	16823.2	7719.58	3024.52	0.296326	0.368504	0.818509	0.449577	0.617997	0.293146	0.717352	0.125104	0.999462
gene:b1344	ttcA	11.6255	5.73548	12.2833	11.4093	20.1611	7.55828	9.32757	20.8203	16.0945	4.42793	0.479797	0.0521691	0.642983	0.539115	0.803951	0.296335	0.528706	0.125586	0.999462
gene:b0789	clsB	13.1606	35.2005	23.4667	20.5553	3.14962	16.5952	5.78721	1.88302	66.3131	3.26006	0.644508	0.0935292	0.963033	0.719843	1.28168	0.396694	1.55586	0.1256	0.999462
gene:b4143	groL	846.614	2475.63	261.79	328.716	2225.62	443.45	397.63	1294.67	1245.95	136.679	0.69344	0.160282	0.944287	0.749634	1.13461	1.05495	0.816698	0.125923	0.999462
gene:b3442	yhhZ	4.86952	1.08457	1.02889	0.648872	4.73015	4.04481	4.55303	3.7552	0.670287	0.895156	0.899	0.320324	0.110453	0.135805	0.203146	1.03977	0.590724	0.12612	0.999462
gene:b3463	ftsE	23.5227	23.0997	24.7566	46.033	31.3859	10.8819	37.4328	72.0247	61.7431	18.8405	0.012831	0.425054	0.686031	0.446935	0.752925	0.379593	0.618234	0.126293	0.999462
gene:b3167	rbfA	44.057	36.0587	58.2745	123.092	133.895	14.7838	186.948	498.583	130.288	43.4075	0.141187	0.505417	1.13297	0.642886	0.707373	0.605204	1.03529	0.126829	0.999462
gene:b4154	frdA	149.133	341.788	460.794	389.481	2183.38	328.629	1695.68	266.356	388.019	165.797	0.554988	0.118611	1.04419	1.03024	0.567462	0.397846	1.03845	0.127084	0.999462
gene:b3817	yigF	14.0461	0.741634	1.22561	5.11006	14.4481	3.63149	6.17378	10.4886	6.00028	2.88283	1.27236	0.867066	0.846092	0.366219	0.496306	1.16684	0.606357	0.127241	0.999462
gene:b1747	astA	0.130604	1.52153	340.249	0.718657	2.82427	14.4157	1.06564	0.371036	0.535371	0.495052	1.19062	1.40825	0.950858	0.683744	0.0553362	1.98156	1.68345	0.127727	0.999462
gene:b3065	rpsU	2012.14	39.5038	75.076	779.715	790.269	165.768	591.33	3133.06	537.243	288.646	1.35975	1.16579	0.92379	0.965138	0.425686	1.26935	1.20716	0.127909	0.999462
gene:b2818	argA	32.2165	8.23689	2.90261	60.7916	60.4555	17.8778	193.203	65.7526	27.7632	10.6797	0.838305	1.28532	0.768689	0.696035	0.628457	1.0157	1.08261	0.128358	0.999462
gene:b0685	ybfE	225.441	4.72013	4.54459	26.0613	145.882	28.179	130.72	258.287	70.7877	46.4027	1.35621	0.994228	0.956315	0.463763	0.29427	1.64606	0.747526	0.128466	0.999462
gene:b3023	ygiV	29.4289	198.786	79.3336	330.506	102.308	31.1515	92.1034	49.8941	79.1248	70.2001	1.04948	0.866708	0.754015	0.42038	0.0845233	0.842106	0.375058	0.128768	0.999462
gene:b2450	yffS	411.091	241.466	62.3949	179.887	590.155	66.7662	1199.03	399.746	473.846	34.2739	0.367609	0.685808	1.12675	0.707015	1.22343	0.649675	0.922472	0.128779	0.999462
gene:b1639	mliC	33.1863	58.5791	6.39032	35.4802	106.525	69.3234	76.4572	56.436	34.7042	30.3463	0.391333	0.982536	0.299184	0.21306	0.0947418	0.639147	0.455289	0.129277	0.999462
gene:b1752	ydjZ	26.6614	2.14158	4.25829	28.2515	10.9928	13.2871	71.5366	16.8714	20.6659	8.50405	1.20391	1.04373	0.133634	0.874449	0.589629	0.91636	1.00891	0.129545	0.999462
gene:b1942	fliJ	89.6305	6.34869	0	3.67029	15.9992	10.1891	25.9932	7.13036	16.5939	2.45368	1.22712	1.41421	0.313755	0.805351	1.04986	1.73503	0.635387	0.129588	0.999462
gene:b0404	acpH	54.3504	58.5857	25.0615	28.2798	29.3792	147.644	34.9746	49.1043	48.2513	16.6877	0.0530355	0.0853253	0.944801	0.237663	0.687378	0.417136	0.87042	0.129619	0.999462
gene:b2129	yehX	1.98406	3.48697	2.77254	2.57678	0.607147	5.11071	1.31675	0.690699	8.28576	0.575856	0.388489	0.0517536	1.11388	0.441042	1.23041	0.229102	1.16464	0.129722	0.999462
gene:b4102	phnF	0.107159	0.463062	0.401624	0.313128	0.522431	3.99023	0.10233	0.603977	0.107992	0	0.88268	0.175099	1.08677	1.00443	1.41421	0.483826	1.73416	0.130479	0.999462
gene:b0149	mrcB	5.61358	5.01517	5.10191	7.50352	12.2556	6.29701	5.57307	10.285	11.8048	2.8891	0.0796217	0.269439	0.454207	0.420207	0.858091	0.199778	0.46533	0.130487	0.999462
transcript:b4571	wbbL-1	465.632	75.666	36.5438	275.565	304.175	64.305	197.683	315.316	242.777	132.071	1.01884	1.08304	0.920613	0.324286	0.417668	0.928527	0.470287	0.130554	0.999462
gene:b0645	ybeR	0.325073	0.366323	0.791662	0.848185	0.866073	16.619	0.928685	0.599603	1.20793	0	0.0843747	0.0487458	1.27412	0.304519	1.41421	0.472333	1.92967	0.130724	0.999462
gene:b4153	frdB	71.7343	108.235	192.439	132.276	611.739	115.893	694.332	103.399	148.219	81.5451	0.286826	0.262025	0.963718	1.0476	0.410382	0.401895	0.961642	0.131082	0.999462
gene:b1931	yedK	1.914	1.7238	2.22998	3.18304	0.83987	6.56605	0.901502	1.46738	4.95794	1.03083	0.0739412	0.248998	1.09346	0.337827	0.927364	0.286427	0.947947	0.131332	0.999462
gene:b2485	hyfE	0.623048	1.22764	2.14346	1.95735	0.870123	9.04045	2.88414	1.40516	2.4133	0.403682	0.462002	0.0641823	1.16588	0.487631	1.00889	0.469805	1.1206	0.131708	0.999462
gene:b3455	livG	18.1699	4.58372	5.5738	34.6062	19.8126	9.04789	20.9792	26.6226	40.3459	12.8623	0.844427	1.02185	0.527489	0.167661	0.730483	0.891076	0.512803	0.131736	0.999462
gene:b2952	yggT	33.9722	8.78357	7.76157	25.2122	34.097	11.126	43.2886	117.335	45.0436	20.2678	0.833153	0.748441	0.718349	0.651943	0.53648	0.677394	0.834588	0.132079	0.999462
gene:b1154	stfP	1.58016	0.577815	0.491937	0.382951	0.391812	3.21347	0.493074	1.46228	1.8716	0	0.65688	0.176171	1.10683	0.70098	1.41421	0.730312	0.965911	0.133187	0.999462
gene:b2912	fau	44.6324	72.8737	5.17914	77.5239	23.5867	28.7887	60.3987	63.7482	44.5203	37.555	0.339891	1.23709	0.140462	0.0381557	0.120017	0.664485	0.380392	0.133325	0.999462
gene:b1464	yddE	65.1112	21.2727	6.04161	43.9389	42.918	17.3226	57.2153	43.2919	55.9529	23.6421	0.717692	1.07232	0.60088	0.195913	0.574086	0.759329	0.410516	0.133624	0.999462
gene:b4394	yjjX	3.26148	1.00251	0	6.26172	8.67487	8.14987	9.51351	18.5381	9.59306	3.48856	0.74922	1.41421	0.0441292	0.454972	0.659939	1.05574	0.507548	0.133888	0.999462
gene:b1186	nhaB	43.3727	8.41579	10.1141	29.767	14.4219	6.62219	28.439	46.393	30.3658	10.9335	0.954585	0.696906	0.524159	0.339304	0.665421	0.72996	0.654159	0.134423	0.999462
gene:b2506	yfgI	11.1759	4.28641	18.1411	7.6954	7.97129	7.03048	14.7383	12.8317	8.09997	3.80099	0.630126	0.571767	0.08869	0.0977998	0.510856	0.573534	0.44155	0.134656	0.999462
gene:b4148	sugE	85.6638	51.3187	73.9775	56.9116	40.8375	23.9947	71.6681	38.3556	96.9551	46.9374	0.35458	0.184391	0.367399	0.428189	0.491587	0.235268	0.499511	0.135045	0.999462
gene:b4140	fxsA	43.4316	44.5605	26.6792	28.218	30.1788	25.5104	14.5599	34.1682	42.5473	20.0947	0.0181437	0.0396412	0.118553	0.569083	0.506893	0.268331	0.360444	0.135695	0.999462
gene:b4232	fbp	74.1985	68.1725	48.3904	48.2284	131.824	21.6364	27.4071	102.3	52.0651	39.2779	0.0598581	0.0023712	1.01543	0.816567	0.197977	0.224861	0.7143	0.135736	0.999462
gene:b4443	gcvB	249.81	85.3172	403.691	168.504	261.809	362.78	78.7019	144.85	284.735	129.516	0.694148	0.581278	0.228622	0.41846	0.529903	0.598202	0.51879	0.135789	0.999462
gene:b1189	dadA	2.99736	40.9511	80.4934	5.14608	7.18814	42.7406	0.942904	5.79425	8.54816	3.42681	1.22131	1.24425	1.00701	1.01836	0.604818	1.12617	1.36118	0.13592	0.999462
gene:b3601	mtlR	94.1876	137.796	235.261	205.652	109.171	66.146	551.629	74.7078	161.15	40.8228	0.265845	0.0949699	0.347066	1.07685	0.842531	0.380662	1.15283	0.136876	0.999462
gene:b1058	yceO	123.679	60.4241	35.3356	17.7199	35.7235	124.613	151.927	40.0022	0	39.3972	0.485901	0.469553	0.784031	0.824708	1.41421	0.782007	0.905578	0.137271	0.999462
gene:b0833	yliE	44.332	2.23162	0.779057	6.96379	7.14495	4.20701	5.41656	15.1723	7.57428	1.1782	1.27866	1.12963	0.366005	0.670105	1.03347	1.52269	0.694881	0.137282	0.999462
gene:b3899	frvB	0.31018	0.442921	1.24275	1.09254	1.65722	5.2064	0.927646	0.594877	0.584703	0.284535	0.249268	0.0909647	0.73129	0.309096	0.488361	0.600976	1.20283	0.13752	0.999462
gene:b2817	amiC	13.0855	2.13973	1.1805	5.54615	15.7339	10.1763	12.9384	14.6102	9.52303	2.55986	1.01671	0.917836	0.303341	0.0858222	0.814988	0.984031	0.435702	0.13789	0.999462
gene:b0871	poxB	42.5866	92.9547	182.063	95.5575	11.26	28.9448	110.701	4.49832	253.125	9.6756	0.525532	0.440664	0.622067	1.30377	1.31008	0.56054	1.40946	0.1381	0.999462
gene:b1544	ydfK	1069.39	181.818	21.3297	273.705	138.898	46.6285	152.607	114.485	179.427	702.415	1.0032	1.20973	0.703343	0.20185	0.838718	1.20813	1.07655	0.138373	0.999462
gene:b1987	cbl	47.3132	14.9947	8.58027	53.5373	61.1933	43.3408	104.457	71.2062	14.0728	4.48337	0.733539	1.02352	0.241522	0.267693	0.730835	0.726667	0.748613	0.138513	0.999462
gene:b3057	bacA	6.60827	5.51383	18.8219	6.77751	9.33287	51.6598	4.11641	11.5236	19.0351	2.39593	0.127682	0.66538	0.981418	0.669779	1.098	0.666571	1.11849	0.138966	0.999462
gene:b1901	araF	2.74065	11.8252	62.868	1.14269	3.32296	13.5176	2.24021	2.30252	2.12445	1.37214	0.882028	1.36372	0.856112	0.0193979	0.304276	1.48632	1.11725	0.138997	0.999462
gene:b4587	insN	11.3019	8.87803	8.92757	10.7264	20.7419	4.54368	14.7966	9.96287	17.5054	3.56871	0.169865	0.129436	0.905961	0.276093	0.935245	0.124677	0.590866	0.139246	0.999462
gene:b1686	menI	84.7176	15.155	5.959	113.753	25.1244	10.9019	44.973	64.8036	76.4574	15.7808	0.985019	1.27342	0.558305	0.255471	0.930305	0.959751	0.678498	0.139301	0.999462
gene:b2440	eutC	9.75219	8.7205	8.23999	10.7769	12.8411	5.42079	19.8014	30.4584	20.2869	4.44628	0.0789831	0.18866	0.574634	0.299867	0.905748	0.120464	0.640822	0.139315	0.999462
gene:b1786	yeaJ	14.7446	4.03138	3.78439	7.25097	7.79229	4.76249	7.8204	10.3222	5.91838	3.3028	0.806924	0.444252	0.341287	0.195015	0.40114	0.685812	0.377034	0.139359	0.999462
gene:b3943	yijE	16.7915	2.87434	4.07218	8.874	9.18731	12.5576	8.02238	5.116	11.2626	5.31634	1.00081	0.524541	0.219192	0.312842	0.507227	0.774636	0.354972	0.139887	0.999462
gene:b0270	yagG	0.469307	0.414751	2.39537	0.699965	3.81752	21.7929	0.490016	1.92394	4.71246	0.298488	0.0872724	0.774606	0.992605	0.840063	1.24573	0.946706	1.48411	0.139899	0.999462
gene:b4206	ytfB	77.249	46.1509	90.67	75.8608	184.766	15.2717	164.038	86.8228	169.122	40.4494	0.356397	0.125763	1.19828	0.435296	0.868299	0.259122	0.659525	0.140639	0.999462
gene:b1726	yniB	33.5918	22.4547	38.7721	36.3961	10.0416	24.272	11.4401	30.2709	37.849	25.4252	0.281021	0.044702	0.586497	0.638459	0.277679	0.220002	0.46476	0.14086	0.999462
gene:b3888	yiiD	15.4902	8.6469	10.1465	10.677	25.2668	6.13703	13.7265	7.78882	32.9322	7.71075	0.400955	0.0360285	0.861474	0.390287	0.877606	0.263423	0.708418	0.14094	0.999462
gene:b3031	yqiA	186.547	1281.62	29.4315	256.646	201.333	343.876	209.666	246.844	243.347	50.5002	1.05483	1.12323	0.369741	0.115173	0.928124	1.29973	0.442741	0.141057	0.999462
gene:b3989	yjaZ	151.018	30.5969	21.3207	74.5499	124.632	43.6483	130.416	132.884	48.8107	83.3394	0.937705	0.785199	0.68058	0.0132559	0.369511	0.853029	0.437996	0.141238	0.999462
gene:b4475	rtcA	0.342627	2.26927	2.64907	0.735007	0.267567	4.84536	0.194076	1.305	2.36488	0.215613	1.04318	0.799891	1.2662	1.04803	1.17788	0.754445	1.19804	0.141244	0.999462
gene:b0846	rcdA	6.51562	2.56179	18.8035	2.44277	7.4239	19.3168	5.14575	6.99637	10.7365	12.7812	0.615986	1.08902	0.62897	0.215545	0.122956	1.018	0.496548	0.141583	0.999462
gene:b1530	marR	50.7405	53.913	24.5389	33.8144	67.2931	32.242	6405.73	821.002	40.5936	78.2391	0.0428709	0.224795	0.498013	1.09289	0.448015	0.342367	2.05409	0.142259	0.999462
gene:b0032	carA	70.0598	5.70885	0.86061	41.9851	77.4033	9.93481	59.6949	135.554	20.944	4.42806	1.2011	1.3574	1.09248	0.549457	0.920582	1.09916	0.981149	0.142337	0.999462
gene:b0524	lpxH	33.1188	3.87674	0.847503	11.3415	31.1602	64.0237	15.1108	23.5654	27.5258	4.32202	1.11782	1.21755	0.488276	0.309146	1.03037	1.18455	0.733785	0.142373	0.999462
gene:b0589	fepG	8.81842	3.80005	7.75535	26.8179	2.87881	22.0344	6.31687	1.71891	16.9867	0.757316	0.562433	0.779751	1.08738	0.809193	1.2935	0.868242	1.05531	0.142501	0.999462
gene:b4511	ybdZ	178.788	81.0268	13.8242	58.382	5.29568	100.273	8.37523	1.9863	359.747	0	0.53213	0.872699	1.27233	0.872006	1.41421	0.839599	1.80037	0.14283	0.999462
gene:b2333	yfcP	6.14704	0.915693	0.627989	1.9737	3.67128	10.5411	2.04886	5.27864	4.39289	1.61791	1.0475	0.731495	0.683587	0.62335	0.652894	1.05695	0.702749	0.143402	0.999462
gene:b3003	yghA	1.27903	8.52391	23.9022	2.82055	2.93613	8.27561	0.750346	1.34861	12.3715	2.42844	1.04518	1.11568	0.673505	0.403092	0.950113	1.13109	0.986179	0.143503	0.999462
gene:b2469	narQ	63.5596	24.1172	7.83894	60.4429	41.8667	15.7022	93.6965	74.6736	34.9943	22.4264	0.6362	1.0895	0.642746	0.159782	0.309535	0.70325	0.649197	0.143622	0.999462
gene:b0364	yaiS	4.69207	0.172379	1.10657	0.305795	8.89534	26.5423	2.36486	5.65531	0.791591	0.674835	1.31398	0.801823	0.704239	0.580212	0.112599	1.35253	1.31663	0.143662	0.999462
gene:b3391	hofQ	1.41622	1.8849	1.0024	1.3372	1.2855	6.03921	1.13973	1.77482	2.33562	0.544966	0.200784	0.202376	0.917819	0.308162	0.879115	0.257967	0.906312	0.144065	0.999462
gene:b0342	lacA	3.52618	3.02712	0.739997	1.06326	4.71963	26.9552	5.68698	3.57437	3.453	0.446798	0.107698	0.253521	0.992771	0.322597	1.09016	0.666562	1.2989	0.144174	0.999462
gene:b3214	gltF	61.996	0.979401	0.364195	6.35649	25.3555	4.03428	21.3579	24.0148	19.5874	6.44823	1.37023	1.26094	1.02596	0.0828124	0.713699	1.71237	0.548093	0.144201	0.999462
gene:b2094	gatA	11903.4	65441.2	5657.59	12317.8	8859.26	10702.4	873.864	602.119	3324.81	1517.34	0.978916	0.523992	0.13325	0.260373	0.527895	1.17111	1.01526	0.1446	0.999462
gene:b1157	stfE	0.947669	0.212163	0	0.186842	2.8336	4.19152	0.885871	1.04858	0.958946	0.207462	0.896822	1.41421	0.27336	0.118951	0.911138	1.2421	0.892972	0.144674	0.999462
gene:b2539	hcaF	7.86532	8.53755	6.37516	8.3247	4.3521	13.763	9.40876	6.30729	13.6749	2.18545	0.057958	0.187557	0.734692	0.279087	1.02448	0.12538	0.583851	0.145043	0.999462
gene:b3895	fdhD	12.8914	8.66104	18.5401	10.0793	27.0424	9.26209	8.54818	17.082	10.5967	5.10352	0.277585	0.418086	0.692618	0.470876	0.494804	0.348206	0.61416	0.145342	0.999462
gene:b1291	sapD	125.6	186.632	104.328	131.929	172.252	54.3744	215.619	121.344	293.999	35.4679	0.276436	0.165217	0.73559	0.395667	1.10973	0.255643	0.662457	0.145855	0.999462
gene:b1063	yceB	82.3541	19.7628	14.1177	51.3549	44.2875	15.8246	50.2531	50.5106	59.5974	34.8527	0.866825	0.804327	0.669626	0.003614	0.370506	0.753236	0.362506	0.145875	0.999462
gene:b3215	yhcA	28.3516	3.9709	1.97924	4.20966	10.2469	4.96807	22.5539	14.7048	7.98791	6.44848	1.06673	0.509669	0.490661	0.297925	0.150805	1.30065	0.586407	0.146003	0.999462
transcript:b4521	ycgI-1	0.419914	0.461659	1.68348	0.829126	1.23115	2.94081	1.95557	0.465165	0.854363	0	0.0669671	0.480871	0.579542	0.870707	1.41421	0.690832	0.859601	0.148071	0.999462
gene:b3330	gspI	4.89187	4.00475	3.80943	3.88358	4.55295	10.9721	2.17539	1.11231	3.35086	4.2303	0.141017	0.0136311	0.584736	0.457287	0.164054	0.121231	0.788154	0.148175	0.999462
gene:b0163	yaeH	290.186	162.816	122.135	269.656	399.975	74.3434	447.032	188.69	575.565	174.605	0.397633	0.532494	0.970893	0.574702	0.755886	0.38592	0.622067	0.14847	0.999462
gene:b3744	asnA	6.10283	83.4813	1.04201	317.405	17.3537	10.2722	31.7654	5.49484	16.6877	3.0623	1.22153	1.40496	0.362513	0.9971	0.975657	1.45549	0.736647	0.149208	0.999462
gene:b2008	yeeA	171.161	75.597	41.5312	52.3438	111.976	36.3774	198.438	87.8251	110.953	29.6389	0.547694	0.16289	0.720661	0.546456	0.817938	0.693657	0.642972	0.149584	0.999462
gene:b0207	dkgB	55.0694	53.5784	12.1435	11.0881	84.1159	33.3355	57.7778	45.6461	33.1271	8.19065	0.0194076	0.064247	0.611439	0.165888	0.853519	0.748223	0.589281	0.149731	0.999462
gene:b0062	araA	0.997674	11.9021	39.8283	1.64793	6.21974	30.4992	2.4946	1.2088	4.08616	0.618769	1.19546	1.30183	0.935113	0.491007	1.04223	1.33799	1.52088	0.150156	0.999462
gene:b1065	mdtH	13.2369	28.018	1.06493	87.733	11.4205	12.2681	7.9029	4.0426	18.4981	12.842	0.506695	1.38029	0.0506019	0.457016	0.25523	1.1819	0.437489	0.150728	0.999462
gene:b0707	ybgA	75.6172	85.4929	91.7127	43.2241	9.07193	25.9355	12.3977	5.25363	158.173	22.7353	0.0866882	0.508188	0.681247	0.572378	1.05876	0.29142	1.51452	0.15085	0.999462
gene:b2566	era	75.7423	40.9727	106.109	77.473	56.8097	17.7087	79.5694	155.442	111.213	19.3833	0.421297	0.220596	0.742061	0.456574	0.994414	0.355116	0.733961	0.15128	0.999462
gene:b1588	ynfF	35.7361	6.62667	3.21743	5.2935	130.071	9.3021	178.691	8.53085	44.0721	8.05235	0.971772	0.344969	1.22544	1.28533	0.977269	1.21156	1.16659	0.151456	0.999462
gene:b0428	cyoE	38.9198	45.9168	44.2388	20.9174	301.487	143.033	127.698	576.114	181.526	18.9987	0.116639	0.50619	0.504112	0.90103	1.14623	0.305327	0.866303	0.151694	0.999462
gene:b3845	fadA	0.339589	1.52793	37.1849	0.838467	3.421	13.5492	0.601762	1.38831	1.10162	0.301822	0.899893	1.35184	0.844035	0.558948	0.805937	1.81976	1.50102	0.152395	0.999462
gene:b1373	tfaR	1.59765	0.649497	0.279197	1.14033	0.583898	1.4042	0.955273	0.641868	1.03286	1.10782	0.596708	0.85791	0.583514	0.277509	0.0495214	0.627156	0.32023	0.152503	0.999462
gene:b2362	yfdS	9.6049	0.801382	0.707422	5.75868	0.721034	4.57156	5.46194	9.49738	2.2261	3.15797	1.1964	1.10477	1.02888	0.3815	0.244771	1.01868	0.716398	0.152596	0.999462
gene:b3916	pfkA	942.895	159.328	242.124	401.62	1411.98	59.3103	4721.32	604.807	1346.27	157.826	1.00536	0.35039	1.30019	1.09303	1.11742	0.807023	1.25208	0.15268	0.999462
gene:b1069	murJ	14.1846	3.19418	3.28551	9.91881	7.23314	6.523	8.17059	13.8036	8.52187	3.09425	0.894355	0.710442	0.0730066	0.362529	0.66079	0.703326	0.441718	0.153077	0.999462
gene:b1690	ydiM	6.58488	6.19278	2.16188	2.3696	2.10795	11.728	2.69157	4.61301	2.1091	1.28298	0.0433971	0.0648266	0.983294	0.372003	0.344423	0.551697	0.955399	0.153194	0.999462
gene:b4106	phnC	0.379258	1.03039	0.18427	0.464037	0.839284	5.30169	0.0909589	0.322475	0.581669	0	0.653241	0.610282	1.02765	0.791936	1.41421	0.706201	1.71389	0.153494	0.999462
gene:b1241	adhE	8103.78	2931.28	1912.36	1799.54	1923.06	762.258	13996.3	608.15	5674.49	426.274	0.662889	0.0429838	0.611332	1.29643	1.21659	0.81057	1.36576	0.15366	0.999462
gene:b4184	yjfL	4.89031	1.9741	0	2.01256	3.846	7.23952	1.96415	2.29179	2.09	0.962474	0.600801	1.41421	0.432922	0.108872	0.522384	0.907288	0.73256	0.153816	0.999462
gene:b1147	ymfL	7.8829	2.60146	3.88651	5.96764	2.48923	3.25645	6.74986	4.78858	4.9798	3.73077	0.712402	0.298672	0.18884	0.240385	0.202788	0.457187	0.348345	0.154133	0.999462
gene:b2688	gshA	183.573	110.8	190.454	144.649	188.51	95.9191	724.23	370.846	223.095	61.4209	0.349613	0.193308	0.460372	0.456371	0.803617	0.235252	0.881482	0.154799	0.999462
gene:b1790	yeaM	11.2895	9.55602	8.24821	8.91281	12.649	10.1699	14.409	8.32696	14.4503	6.64478	0.117604	0.0547687	0.153644	0.378313	0.523282	0.137454	0.293028	0.155717	0.999462
gene:b1002	agp	15.4426	197.124	312.282	27.0395	25.6289	57.4029	2.94454	2.81637	45.7835	7.98554	1.20873	1.18882	0.541181	0.0314637	0.994148	1.03522	0.985434	0.156054	0.999462
gene:b4555	yicS	79.6701	6.90602	86.9828	19.4554	15.8035	5.92458	18.5871	17.9887	44.0604	14.0905	1.1886	0.897217	0.642988	0.0231373	0.72886	0.848237	0.665215	0.156187	0.999462
gene:b0096	lpxC	166.797	256.813	345.022	337.999	250.373	84.1201	733.361	418.125	201.413	117.577	0.300517	0.0145413	0.702906	0.387161	0.371679	0.301693	0.805812	0.156747	0.999462
gene:b2050	wcaI	0.324834	0.295097	0.111626	0.106329	49.9544	5.65942	0.716556	0.542499	0.54908	8.25428	0.0678373	0.0343699	1.12638	0.195507	1.2378	0.557087	1.77045	0.156766	0.999462
gene:b4350	hsdR	45.4274	101.768	42.3398	43.4055	86.0078	33.1155	99.0791	38.8803	75.2931	14.5399	0.541305	0.0175768	0.627929	0.617094	0.956419	0.498841	0.581099	0.157558	0.999462
gene:b0698	kdpA	0.300988	0.710837	1.08465	0.559854	0.672483	6.9228	0.397187	2.18165	0.308062	0.122989	0.57284	0.451305	1.16379	0.978585	0.607197	0.493158	1.48957	0.157954	0.999462
gene:b1797	yeaR	4.34027	48.9441	0.666877	29.1686	2.53078	19.2307	2.04787	2.00399	10.6604	5.86195	1.18382	1.35099	1.08528	0.0153154	0.410718	1.08975	0.968969	0.158018	0.999462
gene:b0840	deoR	150.443	17.287	10.6139	95.2589	91.759	20.238	90.4184	57.6049	137.319	36.1951	1.1227	1.13066	0.903113	0.3135	0.824203	0.977237	0.592507	0.15809	0.999462
gene:b4116	adiY	257.034	1470.37	7.20808	1169.35	390.536	60.935	821.016	486.613	474.324	313.795	0.99335	1.39689	1.03246	0.36166	0.288056	0.969836	0.585716	0.159529	0.999462
gene:b2668	ygaP	7.22984	3.38167	0.325365	12.237	3.76808	1.89397	3.23796	3.27988	8.49946	5.33782	0.512852	1.34096	0.468098	0.00909563	0.32313	0.887432	0.535361	0.159676	0.999462
gene:b3221	yhcH	14.6893	12.907	14.5444	7.82869	8.60785	19.3356	11.6472	4.76924	21.975	2.70924	0.0913366	0.424503	0.54293	0.59251	1.10378	0.257152	0.675471	0.159829	0.999462
gene:b3022	mqsR	76.9082	272.358	448.75	85.8178	132.353	198.634	46.2333	99.3601	109.996	32.7022	0.791396	0.960147	0.2832	0.516044	0.766022	0.799167	0.585082	0.160319	0.999462
gene:b3398	yrfF	32.5264	12.0605	7.81625	19.5472	38.3794	16.1892	44.914	31.9775	24.7143	31.8211	0.64914	0.606286	0.575087	0.237932	0.177774	0.602534	0.321665	0.160739	0.999462
gene:b2240	glpT	4.40332	163.245	128.228	3.85914	4.65222	40.4147	5.1745	6.96673	4.26457	1.26225	1.33992	1.33158	1.12224	0.208759	0.76824	1.1076	1.41479	0.16101	0.999462
gene:b4166	queG	36.6256	36.4596	59.4494	66.112	38.399	23.5782	29.6981	34.5063	68.7995	33.2112	0.00321213	0.0750417	0.338185	0.105909	0.493374	0.309917	0.417532	0.161485	0.999462
gene:b3804	hemD	106.142	83.143	73.503	109.902	314.139	26.5853	171.537	102.411	202.673	45.3742	0.171833	0.280668	1.19352	0.356852	0.896822	0.189535	0.751568	0.16154	0.999462
gene:b3596	yibG	10.2037	4.11054	0	3.63282	9.28831	5.6355	5.16574	8.53386	3.96411	1.68582	0.60199	1.41421	0.346148	0.347692	0.570271	0.94283	0.497145	0.161836	0.999462
gene:b3189	murA	87.8479	14.4256	4.55906	45.7691	108.58	17.686	130.547	334.778	75.0768	24.6866	1.01527	1.158	1.01804	0.620698	0.714315	0.982996	1.01064	0.161996	0.999462
gene:b0523	purE	14.838	0.592559	0	3.20178	4.12496	18.9884	2.4167	24.4116	5.15178	2.87138	1.3056	1.41421	0.909434	1.15943	0.401958	1.48724	0.986499	0.16206	0.999462
gene:b2879	ssnA	0.567165	1.37873	2.06111	0.611748	0.949133	9.18731	2.88077	0.639511	1.10864	0.304765	0.589819	0.76686	1.14937	0.900388	0.804335	0.614775	1.34999	0.16272	0.999462
gene:b0638	cobC	43.6625	10.6463	5.11014	17.6306	65.2687	70.1575	55.3094	33.1333	39.7194	13.3808	0.859749	0.778629	0.0510522	0.3546	0.701474	0.88537	0.465669	0.162804	0.999462
gene:b3429	glgA	198.606	94.4	87.5102	255.456	229.422	41.2688	178.456	62.9033	548.603	73.6441	0.502957	0.692521	0.982999	0.677066	1.07946	0.515546	1.00945	0.163658	0.999462
gene:b1837	yebW	351.049	1303.25	1421.27	375.555	118.058	384.762	166.362	216.368	510.759	382.698	0.81401	0.823043	0.750122	0.184776	0.202702	0.670905	0.51443	0.164015	0.999462
gene:b1756	ynjD	143.811	12.532	3.45893	53.6154	74.9123	9.6466	104.849	76.4171	75.9694	35.463	1.1875	1.2428	1.09154	0.221822	0.514076	1.20199	0.543835	0.164107	0.999462
gene:b3552	yiaD	1.57285	1.68237	0.711219	0.947756	12.4715	16.8829	1.47288	5.80151	2.34006	0.744317	0.0475804	0.201639	0.212529	0.841529	0.731662	0.384945	1.0012	0.164356	0.999462
gene:b4529	ydbJ	218.647	219.416	197.332	299.905	179.008	112.884	92.2076	272.121	329.772	178.792	0.00248259	0.291732	0.32037	0.698369	0.419845	0.19342	0.471743	0.164453	0.999462
gene:b1814	sdaA	13.8266	50.4241	198.417	17.8513	12.5467	31.0038	17.4761	14.2711	35.9846	11.1874	0.805543	1.18075	0.599357	0.14277	0.743418	1.2417	0.512884	0.16495	0.999462
gene:b2323	fabB	332.526	138.496	78.1371	105.416	743.392	38.002	334.783	755.031	382.538	47.4306	0.582563	0.210175	1.27666	0.545341	1.1022	0.704343	0.826368	0.165309	0.999462
gene:b0434	yajG	815.86	10.4941	12.0288	58.3555	601.28	160.466	634.943	413.738	258.887	68.9833	1.37829	0.93083	0.81839	0.298309	0.819118	1.76228	0.653674	0.165672	0.999462
gene:b3468	yhhN	117.474	19.5465	38.7659	207.797	77.7252	17.7103	139.82	98.4343	174.264	159.666	1.01073	0.969514	0.889332	0.245654	0.0618234	0.894632	0.526634	0.165777	0.999462
gene:b1769	ydjE	5.6131	3.51558	2.23458	1.53587	1.62549	9.08054	2.64519	4.6764	1.99001	0.648725	0.324947	0.262071	0.984775	0.392342	0.718853	0.555343	0.891659	0.16605	0.999462
gene:b2086	yegS	31.754	28.4357	23.236	20.0742	43.3822	26.1328	12.1508	10.0759	62.6345	32.6465	0.0779666	0.103243	0.350922	0.132019	0.445099	0.201725	0.637352	0.166085	0.999462
gene:b3717	cbrC	36.1815	10.5301	3.3818	11.608	45.44	16.2821	29.6816	36.3758	17.0874	8.86347	0.776607	0.776101	0.668083	0.143315	0.44817	0.927748	0.542438	0.167159	0.999462
gene:b1679	sufE	520.274	676.206	446.869	411.515	146.639	205.373	533.49	70.7168	1243.08	95.4141	0.184308	0.0582468	0.235965	1.08317	1.21259	0.228562	1.18676	0.167166	0.999462
gene:b1042	csgA	16.6457	8.40432	5.55941	3.98737	4.02304	36.0763	13.0366	6.75081	16.3352	2.41087	0.465272	0.232874	1.13045	0.449248	1.05046	0.651587	0.950187	0.167177	0.999462
gene:b2411	ligA	9.01324	8.44506	7.03024	14.1009	17.5823	8.94218	22.5394	60.5514	22.8444	5.39062	0.0460256	0.473208	0.460668	0.646968	0.874211	0.319661	0.858987	0.168277	0.999462
gene:b4074	nrfE	0.428283	0.346989	0.541208	0.42512	1.56149	6.85442	0.485699	0.34555	0.71754	2.15367	0.148293	0.169894	0.889427	0.238437	0.707365	0.183587	1.22192	0.168458	0.999462
gene:b3402	yhgE	7.15418	5.72135	5.86983	6.09512	3.98526	7.09152	9.91376	7.0364	6.20162	1.83129	0.157378	0.0266285	0.396588	0.240069	0.769407	0.104323	0.465062	0.168502	0.999462
gene:b1892	flhD	366.765	474.657	126.651	120.056	65.3964	20.0964	65.0485	86.2743	60.725	13.5095	0.181339	0.0378049	0.749348	0.198369	0.899485	0.651615	0.552353	0.168709	0.999462
gene:b1731	cedA	202.512	10.5306	29.1079	56.679	31.0681	30.6572	77.2865	126.96	87.7109	50.0355	1.27441	0.454515	0.0094143	0.343942	0.386805	1.16838	0.557237	0.168776	0.999462
gene:b4353	yjiX	214.226	93.6039	13.4236	1296.88	228.832	94.9249	132.467	197.236	364.152	395.954	0.554155	1.38524	0.584924	0.277817	0.0591691	1.48466	0.517012	0.168847	0.999462
gene:b2168	fruK	18.7523	23.5764	39.9178	19.4796	33.8992	15.4347	53.4192	13.6975	49.3317	2.13758	0.161175	0.48662	0.529306	0.836975	1.29675	0.388818	0.743914	0.168871	0.999462
gene:b1205	ychH	49.2393	2870.83	10317	396.551	58.098	878.35	44.1589	96.9197	157.679	44.1849	1.36652	1.30952	1.23874	0.52889	0.795114	1.40065	1.54153	0.168955	0.999462
gene:b4081	mdtO	1.45044	3.31301	1.07821	1.59081	2.30321	7.1625	1.9259	0.735266	2.05495	0.19236	0.552976	0.271608	0.725997	0.632734	1.17211	0.534816	1.03397	0.169005	0.999462
gene:b2698	recX	35.1549	34.3368	23.9213	20.2291	58.6149	20.3013	30.9753	39.6903	43.8004	8.21529	0.016649	0.118268	0.686597	0.174411	0.967495	0.263161	0.531573	0.170669	0.999462
gene:b3054	ygiF	29.8264	29.9989	17.4587	32.4892	55.1539	10.7665	57.6053	33.8676	63.3384	7.54309	0.00407774	0.42557	0.952259	0.366996	1.11322	0.246569	0.644578	0.170675	0.999462
gene:b2105	rcnR	59.9344	12.1494	10.7229	39.0047	36.87	11.0796	49.8086	63.1478	43.926	22.161	0.937495	0.804312	0.760656	0.167007	0.465755	0.773971	0.499241	0.170961	0.999462
gene:b4043	lexA	81.0806	64.8195	28.961	56.9588	267.61	16.685	201.611	99.4529	137.041	34.0235	0.157619	0.460835	1.24822	0.479876	0.85166	0.375869	0.769095	0.171621	0.999462
gene:b2336	yfcS	1.07473	1.03721	1.95593	1.13769	1.5616	8.95081	2.29367	1.45024	2.16017	0.411557	0.0251244	0.374049	0.994056	0.318595	0.961576	0.336813	1.09963	0.171682	0.999462
gene:b2621	ssrA	16437.3	40055.6	109955	25599.8	13851.8	31753.3	16409.2	8767.6	20514.5	18364.2	0.591248	0.880059	0.555125	0.429239	0.0782172	0.883624	0.423903	0.171749	0.999462
gene:b0819	ldtB	288.794	29.3944	35.9557	107.614	133.282	39.3918	243.124	271.231	117.491	82.7265	1.15292	0.70586	0.768969	0.0772799	0.245555	1.04711	0.615633	0.171783	0.999462
gene:b2074	mdtA	3.31728	2.03685	5.41956	3.02385	5.81533	6.98886	7.26751	5.1111	4.42531	2.77781	0.338206	0.401265	0.129616	0.246362	0.323459	0.412557	0.311047	0.171945	0.999462
gene:b4483	tatD	13.1427	6.78321	5.51784	20.7525	18.5927	10.9929	13.7547	26.7158	11.8168	8.24109	0.451356	0.820129	0.363276	0.452917	0.252111	0.604731	0.445245	0.172043	0.999462
gene:b1460	ydcC	0.511259	0.943571	1.64496	0.725765	0.231525	3.47567	0.693905	1.60807	0.514722	0.0617396	0.420243	0.548329	1.23757	0.561615	1.11129	0.514233	1.1697	0.17214	0.999462
gene:b3160	yhbW	4.40704	4.48388	6.47091	6.75234	5.25118	9.74352	28.3617	53.9855	6.03665	5.55078	0.0122224	0.0300987	0.423692	0.440058	0.0592991	0.227238	1.08246	0.172383	0.999462
gene:b1356	racR	7044.79	1056.93	181.33	3449.9	2532.81	351.565	3973.28	1822.67	4426.45	1575.35	1.04522	1.27297	1.06947	0.524749	0.671809	1.04645	0.627677	0.172729	0.999462
gene:b2385	ypdF	0.061976	0.945152	0	1.51588	0.487383	4.93104	1.53099	0.830458	1.386	0.326205	1.24016	1.41421	1.1598	0.419532	0.875349	1.15914	1.08004	0.172966	0.999462
gene:b0933	ssuB	1.97379	0.989583	2.17016	2.03831	35.1931	5.42643	1.67097	3.18465	2.38971	0.732151	0.469694	0.0443069	1.03636	0.440864	0.75088	0.302173	1.65052	0.173028	0.999462
gene:b3912	cpxR	64.683	69.8508	59.9113	57.6315	96.6969	18.5012	71.6144	59.4316	151.782	21.7859	0.0543237	0.0274294	0.959959	0.131474	1.05919	0.0860037	0.714378	0.173149	0.999462
gene:b3001	gpr	27.8432	273.958	157.914	34.8523	54.4687	123.501	9.80926	11.5619	41.7439	10.2173	1.15327	0.902832	0.548556	0.115979	0.858051	0.943553	1.05544	0.173805	0.999462
gene:b2476	purC	295.207	11.6725	6.37239	42.9711	32.8396	15.7249	46.5844	237.45	94.1149	18.9618	1.30663	1.04894	0.498385	0.950324	0.939915	1.55385	1.14221	0.173929	0.999462
gene:b3159	yhbV	23.897	2.78596	0.935273	11.6455	16.1995	8.41471	15.8114	12.0696	23.5723	3.34473	1.1189	1.20394	0.447276	0.189796	1.06275	1.06833	0.528558	0.174655	0.999462
gene:b4336	yjiN	11.3762	8.86903	16.9153	16.6491	13.2878	10.0697	35.3045	11.519	29.8339	5.46317	0.175136	0.0112162	0.194845	0.718395	0.976438	0.29588	0.683884	0.174685	0.999462
gene:b3266	acrF	2.39588	1.67904	2.76925	2.07103	1.24817	5.13981	2.19818	1.45444	2.45802	0.502225	0.248782	0.204003	0.861557	0.28796	0.934352	0.208384	0.745496	0.174735	0.999462
transcript:b3443	yrhA-1	4.25567	4.21e-06	0.347189	0.934806	1.37203	2.0892	1.97248	3.80555	1.49664	0.539178	1.41421	0.648221	0.293026	0.448657	0.665116	1.41046	0.581131	0.174829	0.999462
gene:b1350	recE	4.1394	3.15508	2.91576	2.74642	2.30273	4.95439	3.32296	4.77637	4.67217	1.03071	0.190835	0.0422952	0.516736	0.253778	0.903018	0.192374	0.453712	0.175258	0.999462
gene:b1275	cysB	96.4794	35.0805	14.8398	116.762	61.8105	23.7499	78.331	118.523	83.6088	34.6344	0.660012	1.09527	0.629097	0.288742	0.585744	0.73835	0.518918	0.175371	0.999462
gene:b2041	rfbB	250.208	56.3873	20.2461	220.42	177.115	43.7995	322.116	379.882	162.38	69.5769	0.894025	1.17627	0.853437	0.116373	0.565809	0.842979	0.698111	0.175452	0.999462
gene:b1939	fliG	15.5962	0.575328	0	0.966439	0.514206	3.3031	0.371667	0.66256	2.81107	0.342149	1.31359	1.41421	1.03321	0.39777	1.10731	1.76254	1.01075	0.175476	0.999462
gene:b1969	yedW	50.075	13.7196	3.24519	76.2198	28.1616	6.63198	29.37	43.9376	39.3833	20.4101	0.805935	1.29871	0.875089	0.281031	0.448748	0.937882	0.479375	0.175594	0.999462
gene:b1409	ynbB	0.4915	1.11959	0.305483	0.324159	0.1691	10.2571	0.239208	0.468686	0.167344	0	0.551337	0.0419474	1.36834	0.458446	1.41421	0.682279	2.17936	0.176004	0.999462
gene:b0810	glnP	146.724	21.6799	30.6846	787.443	238.512	34.5295	651.704	356.1	252.396	85.1624	1.05009	1.30813	1.05652	0.41481	0.700631	1.47997	0.819021	0.176166	0.999462
gene:b2574	nadB	17.4895	2.10238	2.04098	23.068	57.5632	8.0911	10.9905	8.54307	72.9167	49.8451	1.1107	1.18431	1.06564	0.177192	0.265784	0.962466	0.832948	0.176232	0.999462
gene:b3966	btuB	26.4155	18.9431	7.8473	8.91599	33.7998	13.5771	10.2384	17.9175	32.7781	2.43937	0.232978	0.0901587	0.603653	0.385706	1.2183	0.56735	0.680425	0.176512	0.999462
gene:b3693	dgoK	0.816583	5.23344	9.42588	3.57529	1.96471	5.40467	1.34285	2.32678	3.35371	1.57946	1.03246	0.636403	0.660142	0.37919	0.508632	0.756525	0.569987	0.176802	0.999462
gene:b0108	ppdD	1.20668	1.87641	0	0.936213	6.00401	5.22595	1.84141	1.34156	1.95711	1.79745	0.307205	1.41421	0.0979828	0.222086	0.0601384	0.774036	0.670367	0.176885	0.999462
gene:b2604	yfiN	84.0589	50.1362	7.08627	172.196	23.4985	15.5357	60.8323	43.7113	46.8005	50.2523	0.357494	1.30242	0.288493	0.231604	0.0502982	0.893638	0.427516	0.177168	0.999462
gene:b2844	yqeF	3.49502	24.6699	28.4197	1.48096	3.9535	29.355	3.05936	4.34407	2.22192	1.3147	1.06323	1.27412	1.0785	0.245407	0.362777	0.964254	1.46787	0.177184	0.999462
gene:b4194	ulaB	6.32033	1.91448	0	1.14435	12.0599	14.6216	4.92021	9.2115	4.72713	1.25288	0.756643	1.41421	0.135779	0.429446	0.821626	1.17904	0.646923	0.177232	0.999462
gene:b1248	yciU	106.936	18.5368	23.1013	99.3123	31.844	15.2035	40.8485	34.5894	138.593	37.4719	0.996354	0.880447	0.500201	0.117338	0.812239	0.769016	0.892773	0.177356	0.999462
gene:b0576	pheP	16.967	6.35116	6.45019	17.423	23.8761	34.682	23.1118	27.4657	9.02163	3.66085	0.643836	0.650014	0.260969	0.121741	0.597776	0.528488	0.575636	0.177621	0.999462
gene:b4302	sgcA	9.94789	33.1651	166.849	6.32019	9.92363	37.0012	9.47613	15.5474	11.3535	5.2334	0.761582	1.31098	0.81606	0.34312	0.521805	1.4078	0.772075	0.17765	0.999462
gene:b1311	ycjO	0.573869	1.75982	1.47966	0.989056	0.811471	7.05252	1.95573	0.737531	1.10701	0.0893074	0.718685	0.281044	1.12235	0.639668	1.20307	0.437616	1.31095	0.178926	0.999462
gene:b2854	pbl	1.62023	0.19737	0.593014	0.172426	0.548102	0.468816	0.829324	1.4319	0.714457	0.192543	1.10708	0.777071	0.110262	0.376863	0.813779	1.04932	0.6037	0.179911	0.999462
gene:b3923	uspD	205.929	1101.28	119.817	349.956	304.779	205.716	460.245	167.906	439.457	179.203	0.968642	0.692815	0.274432	0.658169	0.594922	1.00889	0.4472	0.179915	0.999462
gene:b1826	mgrB	1942.62	304.774	133.87	979.969	1651.79	332.383	1019.85	1991.63	1203.62	1350.02	1.03064	1.07427	0.940404	0.456355	0.0810768	0.976618	0.452142	0.180007	0.999462
gene:b2057	wcaC	0.597172	0.836635	1.05204	0.854607	37.3137	5.2179	0.720804	1.0441	1.04776	7.23098	0.236191	0.146442	1.06721	0.259056	1.05625	0.223011	1.62506	0.180772	0.999462
gene:b0640	holA	598.735	94.6162	85.1296	251.449	859.389	317.54	1032.17	569.117	436.395	154.767	1.02824	0.69883	0.651093	0.408956	0.673728	0.931888	0.591103	0.180795	0.999462
gene:b4296	yjhF	5.92149	4.60758	2.35559	2.83072	4.07665	5.44234	2.89833	6.4324	4.73634	1.63763	0.176478	0.129559	0.202897	0.535642	0.687521	0.41855	0.413238	0.180799	0.999462
gene:b0723	sdhA	3.21226	66.8889	99.7732	1.49898	140.416	80.5835	3.27093	42.7357	2.67896	2.53843	1.28461	1.37235	0.382878	1.21312	0.0380917	1.13543	1.23546	0.18089	0.999462
gene:b0771	ybhJ	2.67221	2.3065	3.16876	2.23812	1.84763	6.65034	2.04946	2.9263	2.26829	0.949677	0.103881	0.243416	0.799256	0.249216	0.579496	0.164273	0.719205	0.181342	0.999462
gene:b4428	hokB	268.154	1000.9	6040.73	2460.65	62.7733	334.158	505.332	100.895	857.538	245.896	0.81656	0.59555	0.966908	0.943475	0.78391	1.05053	0.842371	0.181688	0.999462
gene:b1328	pgrR	37.7715	8.53598	5.76394	12.5577	12.9283	5.41147	13.554	17.5047	12.2159	7.95107	0.892842	0.524398	0.579637	0.179889	0.299072	0.908379	0.370853	0.181944	0.999462
gene:b0175	cdsA	24.5286	23.3876	28.7134	22.2233	63.815	13.4921	23.4659	31.7686	28.4565	11.7731	0.0336758	0.180192	0.920579	0.212581	0.586481	0.114432	0.656659	0.182134	0.999462
gene:b1598	ydgD	28.053	45.3786	121.102	60.4768	11.3241	9.55844	21.454	17.6433	58.4049	98.7951	0.333672	0.472175	0.119575	0.137839	0.363361	0.634687	0.98078	0.182958	0.999462
gene:b4227	ytfQ	15.5111	518.114	990.701	8.1228	26.238	322.817	23.6873	12.7585	18.6433	3.82649	1.332	1.39121	1.2016	0.424072	0.932547	1.2272	1.83978	0.183148	0.999462
gene:b0423	thiI	18.1519	12.7858	11.6147	14.241	24.4945	35.6553	23.4167	51.5799	19.655	6.05477	0.245293	0.143649	0.262407	0.531074	0.748106	0.200461	0.575597	0.18318	0.999462
gene:b1264	trpE	212.18	34.3533	3.80644	432.262	656.588	2612.1	159.425	217.494	412.543	89.125	1.02009	1.38952	0.846062	0.217877	0.911723	1.15516	1.39343	0.183297	0.999462
gene:b3413	gntX	47.9795	12.6711	17.9707	91.2529	51.8334	13.3482	134.428	220.09	120.944	61.3203	0.8233	0.948849	0.834995	0.341716	0.462628	0.84881	0.737445	0.183599	0.999462
gene:b3466	yhhL	21.4489	4.66284	18.4206	59.0679	14.9402	4.51475	35.7622	51.7236	46.4468	24.6847	0.909134	0.741839	0.757844	0.258017	0.432667	0.899117	0.617541	0.183715	0.999462
gene:b2351	gtrB	792.929	4.73067	2.93084	37.5966	103.214	8.22344	192.308	552.468	129.011	24.9895	1.39744	1.20967	1.20549	0.683888	0.955248	1.85757	1.18817	0.184008	0.999462
gene:b3224	nanT	2.06431	12.8881	37.831	3.93251	4.11092	10.9074	4.51233	3.53924	4.94869	0.997037	1.02372	1.14788	0.639997	0.170918	0.939916	1.16091	0.679089	0.184578	0.999462
gene:b2161	nupX	2.29093	2.83269	3.33702	1.26554	2.41038	19.3751	3.57232	1.57433	3.2838	0.585948	0.149536	0.636497	1.10127	0.549014	0.98594	0.364776	1.37587	0.18459	0.999462
gene:b2775	yqcE	3.34703	2.59768	1.26729	2.33086	2.52618	14.892	4.30751	2.46665	3.39792	0.284795	0.178266	0.418025	1.004	0.384309	1.19548	0.360815	1.1181	0.184928	0.999462
gene:b2128	yehW	10.4175	6.42341	7.43706	6.54037	2.48259	11.9245	1.29956	4.78881	9.88103	14.9319	0.335403	0.0907256	0.926827	0.810487	0.287874	0.24199	0.728783	0.185054	0.999462
gene:b0401	brnQ	36.8264	11.2234	91.8704	63.2066	38.4198	42.2613	74.6086	75.949	95.4758	60.6073	0.753554	0.261397	0.0673355	0.0125906	0.315931	0.68237	0.338161	0.185577	0.999462
gene:b2010	dacD	7.89554	6.96439	3.76668	7.77918	69.203	10.5355	17.5539	9.68765	18.8355	4.04385	0.0886172	0.491478	1.04051	0.408367	0.914298	0.293074	1.10554	0.185819	0.999462
gene:b3990	thiH	35.7388	23.6212	8.85411	13.5312	30.0777	16.7527	16.3898	54.5402	169.725	16.9321	0.288694	0.29548	0.402397	0.760649	1.15764	0.583192	1.18511	0.185832	0.999462
gene:b2618	ratB	97.5149	31.9118	7.54261	76.2577	68.5384	19.8297	46.792	96.6921	78.6273	48.7528	0.716829	1.15964	0.779518	0.491827	0.331676	0.768386	0.453164	0.185951	0.999462
gene:b0804	ybiX	8.86843	4.91149	5.69457	3.33952	1.50814	5.49258	2.10708	4.49787	7.3025	0.496007	0.406095	0.368664	0.804896	0.511902	1.23432	0.407841	0.734517	0.186303	0.999462
gene:b3603	lldP	0.886956	3.15397	77.4083	1.26319	7.9874	12.6814	3.03463	7.00748	2.76285	0.674918	0.793393	1.3688	0.321176	0.55949	0.858924	1.82962	0.772546	0.186549	0.999462
gene:b0469	apt	294.686	6.89469	5.54713	43.6774	251.255	58.6661	113.546	228.414	155.772	21.8958	1.34955	1.09548	0.87881	0.475049	1.06564	1.58625	0.660442	0.186886	0.999462
gene:b1192	ldcA	35.9346	12.2767	14.525	46.3379	15.9681	5.56671	32.2112	46.8829	50.2083	29.7175	0.693973	0.739206	0.68307	0.262332	0.362566	0.60847	0.574079	0.186929	0.999462
gene:b0570	cusS	30.4993	10.2313	5.20149	169.518	35.807	57.7636	29.5299	22.2946	12.5185	3.39742	0.703728	1.33001	0.331849	0.197441	0.810456	1.44581	0.709488	0.18714	0.999462
gene:b1390	paaC	0.203632	0.449493	2.8978	0.802787	0.505709	5.07951	1.26726	0.228567	0.729225	0.217105	0.532364	0.800629	1.15812	0.982021	0.765322	1.13104	1.40051	0.187403	0.999462
gene:b1392	paaE	1.25588	1.313	0.832766	0.863044	1.64371	4.97763	1.20836	1.49044	2.80974	0.269921	0.0314456	0.0252502	0.712073	0.147814	1.16631	0.237684	0.795146	0.187433	0.999462
gene:b2393	nupC	117.038	51.1352	11.2546	22.2554	44.2247	19.6931	12.0871	46.8468	34.6436	7.42206	0.554194	0.464264	0.542774	0.834115	0.915166	0.941855	0.610234	0.187462	0.999462
gene:b1968	yedV	93.546	19.3679	3.26319	81.7624	39.5872	7.225	45.4058	55.8684	28.8592	14.1416	0.929059	1.30566	0.977674	0.146102	0.484034	0.905746	0.587331	0.187539	0.999462
gene:b2765	queD	27.2213	5.85984	1.9532	17.7094	26.4042	12.5513	25.8366	27.1543	12.7236	2.99101	0.913199	1.13325	0.502906	0.0351666	0.87587	0.872745	0.556537	0.187546	0.999462
gene:b1587	ynfE	114.587	12.7135	8.3927	11.3888	176.825	4.84992	521.747	22.5456	117.448	11.4942	1.13174	0.214196	1.33871	1.29705	1.16208	1.41171	1.39002	0.187683	0.999462
gene:b0068	thiB	34.6271	21.5223	7.20611	13.5293	42.8464	12.1822	14.7898	31.7952	35.3795	2.31356	0.330066	0.431259	0.788058	0.516245	1.24061	0.615136	0.677334	0.187989	0.999462
gene:b0859	rlmC	20.7841	1.24287	1.55164	8.86326	8.83879	4.25586	11.4256	8.91806	12.4399	2.04148	1.25462	0.992827	0.494953	0.174315	1.01548	1.12863	0.508651	0.188133	0.999462
gene:b3390	aroK	478.871	47.3407	37.8749	385.06	355.108	42.8924	478.577	772.783	320.309	163.688	1.15975	1.16092	1.10939	0.332494	0.457638	0.961148	0.717071	0.188549	0.999462
gene:b2245	rhmA	1.66366	1.32659	2.1241	2.00124	1.73572	8.58704	4.25507	3.10643	2.15829	0.988285	0.159414	0.0421178	0.938628	0.220665	0.525853	0.201763	0.792172	0.188834	0.999462
gene:b2145	yeiS	484.51	34.4752	43.3752	113.699	122.464	54.6727	158.093	229.281	101.862	38.3676	1.22633	0.633159	0.541228	0.259891	0.64034	1.26199	0.597436	0.189243	0.999462
gene:b3024	ygiW	71.1122	2088.23	4385.22	1468.95	242.614	833.983	274.331	148.346	411.608	209.318	1.32107	0.704494	0.77682	0.421527	0.460733	0.897541	0.711071	0.189331	0.999462
gene:b3824	rhtB	71.8561	14.5503	5.52504	31.63	44.9288	14.545	23.4478	25.1953	84.8397	29.2546	0.937924	0.99362	0.722489	0.0508055	0.688984	0.951029	0.687207	0.189415	0.999462
gene:b1734	chbF	1.66702	1.80555	1.72435	1.74823	3.82612	11.5705	1.86862	1.68951	2.35654	0.856087	0.0564167	0.00972517	0.711338	0.071189	0.660506	0.0330526	1.07758	0.190511	0.999462
gene:b1981	shiA	786.328	44.3402	10.9872	200.608	67.6801	19.2256	150.555	89.1641	589.852	59.9592	1.26324	1.26735	0.788498	0.362173	1.15323	1.38208	1.3127	0.190536	0.999462
gene:b0993	torS	9.13939	3.32424	0.568568	13.7624	11.6435	4.1791	14.4671	8.49441	9.4365	4.01557	0.659829	1.302	0.667163	0.367862	0.569901	0.882411	0.473287	0.191007	0.999462
gene:b1426	ydcH	17.016	1177.8	886.314	51.4684	32.326	579.903	39.1237	22.3405	17.1962	9.97532	1.37393	1.25898	1.26487	0.38616	0.37583	1.10367	1.94423	0.192696	0.999462
gene:b1156	tfaE	1.94644	0.30446	0.249381	0.537044	3.21214	4.45365	1.02893	2.47452	1.67763	1.04222	1.03164	0.517299	0.229038	0.583531	0.330388	1.05509	0.582289	0.192758	0.999462
gene:b0704	ybfC	11.8912	4.16017	1.34179	8.47458	3.48954	4.45105	22.1613	7.65195	9.2657	20.1195	0.681146	1.0276	0.171244	0.688262	0.522358	0.720006	0.716091	0.192898	0.999462
gene:b2324	mnmC	3.1033	3.26164	2.18499	4.04434	3.85858	6.79839	4.07087	11.1977	5.37764	2.49276	0.0351813	0.422119	0.390122	0.660105	0.518377	0.242278	0.549153	0.192916	0.999462
gene:b2516	rodZ	110.798	63.8419	120.91	145.216	155.507	28.0822	246.515	156.148	216.952	48.7302	0.380245	0.129164	0.981571	0.317383	0.895437	0.309542	0.618807	0.192961	0.999462
gene:b4083	yjcS	0.301717	0.493218	0.51602	0.323276	0.567623	5.04669	0.256748	0.441853	0.57869	0.0951371	0.340686	0.324774	1.12825	0.374717	1.01487	0.273301	1.64115	0.193045	0.999462
gene:b3396	mrcA	14.196	1.52193	1.3842	5.85035	10.2831	4.73169	9.97102	20.8207	6.56811	1.317	1.14034	0.873045	0.522876	0.498308	0.941799	1.047	0.750408	0.193217	0.999462
gene:b4566	yjhX	293.831	70.7985	21.7606	260.503	275.371	53.7039	185.904	142.602	249.798	178.008	0.86503	1.19616	0.952624	0.186414	0.237319	0.837744	0.437729	0.193463	0.999462
gene:b4595	yciY	297.12	65.9767	108.481	988.33	168.909	123.627	98.1353	507.334	435.477	365.705	0.900273	1.13447	0.218908	0.955778	0.123159	1.17141	0.617703	0.19395	0.999462
gene:b1041	csgB	3.3567	0.749085	4.90095	1.3156	2.02618	6.40511	7.4282	3.77275	3.17183	0.971734	0.898178	0.815637	0.734495	0.461531	0.750901	0.740032	0.631727	0.194792	0.999462
gene:b0847	ybjL	33.2654	22.5199	9.90066	59.1957	17.0949	16.8888	23.8114	35.7369	24.8227	19.5196	0.272409	1.00893	0.00857674	0.283219	0.169132	0.671117	0.308048	0.195191	0.999462
gene:b3789	rffH	6.33127	5.04475	5.71357	7.98729	45.4855	10.1205	11.8008	16.4159	23.5335	5.52297	0.159934	0.234695	0.899429	0.231308	0.876594	0.201001	0.766898	0.195362	0.999462
gene:b2038	rfbC	2018.18	237.888	71.5645	819.074	929.074	136.263	1212.77	1438.02	643.791	285.991	1.11597	1.18694	1.05244	0.120172	0.54422	1.12031	0.663389	0.195504	0.999462
gene:b3982	nusG	153.934	54.9168	117.085	116.944	331.113	33.4712	173.416	512.825	203.377	66.3072	0.670486	0.000852049	1.15455	0.699458	0.718789	0.370953	0.810139	0.195858	0.999462
gene:b0637	rsfS	149.715	13.7777	10.5093	77.1278	559.343	92.1815	230.024	209.948	155.532	71.0057	1.17586	1.07503	1.01403	0.0645308	0.527675	1.04435	0.809345	0.195908	0.999462
gene:b2793	syd	52.6767	6.28392	4.46433	20.6967	37.7518	11.4548	30.4345	30.5529	50.4223	17.3569	1.11276	0.912365	0.755784	0.00274553	0.68991	1.06095	0.47216	0.196092	0.999462
gene:b0398	sbcD	32.641	5.77541	2.36153	19.5819	64.244	50.2542	66.07	76.5225	40.239	6.83076	0.988996	1.10982	0.172794	0.103667	1.00375	0.919042	0.492815	0.196341	0.999462
gene:b2492	focB	3.90784	6.78031	10.3639	7.67941	4.63977	18.0332	12.5267	7.33268	11.1236	1.25243	0.380074	0.210407	0.835408	0.369873	1.12798	0.370558	0.656047	0.196901	0.999462
gene:b2420	yfeS	249.988	26.6517	27.8542	113.856	129.671	45.5118	133.657	126.729	124.974	38.6549	1.14172	0.858265	0.679399	0.0376275	0.74604	1.00568	0.449675	0.197112	0.999462
gene:b3206	npr	2348.89	508.184	111.589	1218.22	1193.69	215.566	1251.85	498.139	1445.9	620.544	0.911125	1.17687	0.981565	0.609094	0.564849	0.937613	0.565068	0.197502	0.999462
gene:b4258	valS	137.464	56.4614	45.5283	50.2335	230.642	27.4041	123.622	246.521	152.88	26.513	0.590717	0.0694866	1.11384	0.469563	0.996192	0.601919	0.707793	0.197577	0.999462
gene:b0595	entB	32.5257	16.4023	4.50893	15.2522	5.3092	48.0673	1.94391	0.638341	104.455	0.177051	0.46603	0.768847	1.13288	0.715017	1.40943	0.67273	1.58121	0.197648	0.999462
gene:b2305	yfcI	9.11337	2.69095	11.1608	3.14033	4.06141	8.93627	7.09669	11.8924	3.68365	1.14621	0.769436	0.79313	0.53041	0.357161	0.742978	0.652158	0.640024	0.197977	0.999462
gene:b2178	yejB	8.0118	4.85366	1.21467	14.0556	7.2406	7.295	8.65728	5.82219	5.88988	3.60816	0.347153	1.18923	0.00529274	0.276904	0.339737	0.773815	0.269742	0.198209	0.999462
gene:b1475	fdnH	1.50218	1.11666	0.596668	1.16279	1.23682	9.28503	1.1088	1.93383	1.74828	0.249393	0.208187	0.455036	1.08174	0.383474	1.06111	0.341509	1.28413	0.198277	0.999462
gene:b3161	mtr	15.3307	63.6318	5.01242	700.251	21.8618	126.037	61.9452	35.9148	26.2831	14.9128	0.86507	1.39411	0.996127	0.376176	0.390331	1.7194	0.871175	0.198337	0.999462
gene:b4011	yjaA	15.4599	7.83069	37.751	5.48229	21.5967	11.3448	13.848	25.749	5.97455	4.06932	0.463249	1.05555	0.440125	0.425046	0.268263	0.884503	0.621199	0.198357	0.999462
gene:b0566	envY	18.8148	4.61532	3.5727	19.2017	27.771	47.5384	35.2771	18.6912	24.4003	5.61254	0.857063	0.970508	0.371206	0.434626	0.885285	0.746481	0.538764	0.199053	0.999462
gene:b0706	ybfD	6.00901	7.81726	3.98774	7.32362	3.25571	5.42034	17.8343	2.5297	4.3289	21.6316	0.184956	0.417072	0.352839	1.06285	0.942575	0.272223	0.908699	0.199957	0.999462
gene:b2380	ypdA	25.4567	6.33997	2.8786	18.5708	14.7488	4.56348	27.2856	38.428	21.9053	6.95212	0.850251	1.03463	0.745858	0.239794	0.732809	0.79101	0.677239	0.200071	0.999462
gene:b0873	hcp	0.785231	0.571798	1.55289	1.96532	0.657676	5.0922	3.72069	1.384	1.21712	0.791848	0.222427	0.165784	1.0907	0.647361	0.29937	0.534988	0.851215	0.200242	0.999462
gene:b0559	ybcW	444.939	46.7751	7.94085	125.207	346.523	123.481	543.474	255.998	199.948	19.924	1.14515	1.24553	0.67112	0.508526	1.15791	1.2711	0.736052	0.200692	0.999462
gene:b2341	fadJ	1.66258	10.4373	106.21	4.66711	3.48541	28.704	2.57908	1.76395	2.62605	3.88092	1.02557	1.29516	1.10796	0.265429	0.272731	1.6407	1.4741	0.201121	0.999462
gene:b1576	ydfD	25.052	14.474	24.4718	21.8503	6.40018	17.4384	12.0018	24.8149	9.44184	0	0.378474	0.0800344	0.654838	0.49218	1.41421	0.22656	0.741374	0.201764	0.999462
gene:b0076	leuO	51.6934	11.7697	4.78435	27.0636	38.6734	27.4405	90.1301	19.4156	39.7843	26.8047	0.889661	0.989314	0.240278	0.91291	0.27566	0.871953	0.633359	0.202079	0.999462
gene:b2584	pka	15.7754	170.567	355.311	26.5137	13.1674	64.4757	19.0226	15.1722	24.3008	5.3972	1.17476	1.21781	0.934544	0.159243	0.900186	1.1175	0.889926	0.202354	0.999462
gene:b3404	envZ	3.48931	2.56061	5.92914	5.61833	15.0285	8.15981	6.24508	3.75038	12.0561	1.76889	0.21709	0.0380648	0.418909	0.352964	1.05232	0.372008	0.639911	0.202362	0.999462
gene:b4393	trpR	10.1324	8.67859	6.65387	11.3113	44.1515	11.3722	11.3534	17.7371	46.1343	5.88925	0.109298	0.366632	0.834903	0.310339	1.09403	0.218269	0.779009	0.202381	0.999462
gene:b4502	yeiW	145.257	10.1304	13.5605	30.1523	21.5183	11.2137	51.9126	32.9235	22.7662	9.92786	1.22982	0.536784	0.445219	0.316547	0.555335	1.29085	0.624088	0.2024	0.999462
gene:b0867	amiD	9.62897	9.8065	29.5548	23.6857	7.37575	3.02532	10.9029	14.9724	47.776	5.06153	0.0129179	0.155899	0.59152	0.222418	1.14327	0.553073	1.1231	0.202606	0.999462
gene:b3748	rbsD	55.8276	1645.65	1719.09	60.8198	124.534	2054.32	10.2438	46.1177	31.1479	13.1278	1.32141	1.31757	1.25255	0.900142	0.575581	1.07787	2.16194	0.20266	0.999462
gene:b3056	cca	34.7342	24.0203	48.7947	42.9701	35.5477	21.2501	28.7463	46.5472	69.5563	20.6618	0.257882	0.0897646	0.355997	0.334349	0.766446	0.285714	0.502942	0.202837	0.999462
gene:b2562	yfhL	2590.95	104.505	44.5477	309.728	578.284	133.82	298.352	1664.65	187.675	115.511	1.30455	1.05856	0.88269	0.984328	0.33661	1.60577	1.20289	0.202958	0.999462
gene:b1323	tyrR	31.6518	18.4793	18.7412	25.3289	22.7208	6.645	42.988	68.0644	50.5588	15.3343	0.3716	0.2114	0.774187	0.319339	0.755997	0.265902	0.680599	0.204332	0.999462
gene:b4623	insO	1.93054	0.554799	0.063215	0.917494	1.2817	0.860693	1.09687	1.35367	1.41552	0.305656	0.782827	1.2319	0.277911	0.1482	0.911926	0.912895	0.396736	0.204691	0.999462
gene:b1309	ycjM	1.02718	0.656274	0.60398	0.431046	1.64841	4.68913	1.4911	3.75613	0.897605	1.36246	0.311586	0.236289	0.678533	0.610462	0.290878	0.369178	0.664421	0.205465	0.999462
gene:b1071	flgM	2895.49	70.1238	21.9721	244.31	157.601	49.2418	297.417	169.349	1000.59	86.835	1.34733	1.18083	0.740867	0.388022	1.18835	1.72648	1.21538	0.20572	0.999462
gene:b3417	malP	17.147	6.56972	17.863	7.58609	27.6822	9.49519	10.5148	2.59705	39.7135	3.19627	0.630717	0.571091	0.691827	0.85399	1.20353	0.491516	0.960715	0.206103	0.999462
gene:b0273	argF	16.913	2.5729	1.34292	18.2547	18.0024	28.7116	21.7664	16.0588	19.7491	2.50504	1.04075	1.2204	0.324209	0.213397	1.09583	0.926446	0.486952	0.2062	0.999462
gene:b1259	yciG	104.085	115.362	68.4342	21.9983	22.1155	112.2	0	9.82827	103.436	38.2579	0.072674	0.72618	0.948503	1.41421	0.650527	0.542705	1.01627	0.206281	0.999462
gene:b1448	mnaT	261.384	41.81	19.9109	231.319	195.232	44.3054	248.685	148.8	388.087	84.6245	1.02418	1.19005	0.891061	0.355381	0.90787	0.904269	0.669145	0.20665	0.999462
gene:b0285	paoB	1.92146	2.83141	14.5804	4.38837	4.64521	26.5773	2.23233	0.749752	10.0035	2.37586	0.270755	0.759865	0.993407	0.703093	0.871379	0.987441	1.2587	0.206778	0.999462
gene:b3474	yhhT	4.24571	5.16856	18.279	5.72852	2.73724	14.4951	6.31723	2.40453	12.9864	1.10012	0.138631	0.739312	0.964937	0.634435	1.19332	0.795157	0.863253	0.206909	0.999462
gene:b0754	aroG	345.116	17.7714	19.938	312.839	514.84	34.6394	302.727	120.409	815.674	243.85	1.2757	1.24475	1.23591	0.609347	0.76325	1.03231	0.844372	0.20712	0.999462
gene:b0040	caiT	0.961478	0.486121	0.958596	0.865233	1.26158	6.01077	1.29183	0.785902	1.55735	0.287089	0.464394	0.0723945	0.923549	0.344361	0.973966	0.27588	1.11475	0.207437	0.999462
gene:b2167	fruA	33.081	30.9348	56.5988	24.5217	35.1042	15.6566	79.658	27.0995	59.9822	5.22662	0.0474131	0.559216	0.541817	0.696241	1.18751	0.386472	0.753757	0.207626	0.999462
gene:b3585	yiaU	26.6893	25.8283	17.4759	17.292	56.7227	16.9001	29.2698	10.9539	17.1341	16.3132	0.0231853	0.00748029	0.764949	0.643963	0.0347092	0.235388	0.68734	0.208617	0.999462
gene:b1473	yddG	46.315	2.14882	1.20273	7.63397	17.575	7.43845	23.5966	24.3157	17.9854	2.8534	1.2888	1.02925	0.573102	0.0212255	1.02692	1.50185	0.556811	0.208815	0.999462
gene:b4217	ytfK	289.081	601.348	6840.76	230.839	563.968	999.057	827.065	413.075	192.449	111.479	0.495954	1.32188	0.393665	0.4721	0.376763	1.62652	0.675212	0.208921	0.999462
gene:b2821	ptrA	24.4509	5.85483	3.91625	19.1386	33.2747	8.51722	28.3368	22.5207	27.7814	13.4145	0.867784	0.933758	0.837778	0.16173	0.493201	0.752	0.428052	0.209481	0.999462
gene:b4480	hdfR	31.6189	27.7878	22.705	20.4806	33.7412	15.7392	30.44	26.4629	25.0351	9.5085	0.0912017	0.0728432	0.51452	0.0988433	0.635658	0.195716	0.390289	0.209575	0.999462
gene:b1484	ddpD	2.54817	3.53002	5.71347	3.25571	2.81356	6.31127	3.7605	1.79012	3.51551	0.443621	0.228447	0.387527	0.542093	0.502023	1.09729	0.362922	0.640334	0.209718	0.999462
gene:b3200	lptA	275.128	209.52	213.671	294.566	385.313	55.8709	534.3	381.49	473.222	116.991	0.191446	0.225097	1.05603	0.235978	0.853568	0.173487	0.597979	0.209873	0.999462
gene:b2917	scpA	1.611	1.24496	2.78239	2.3686	1.69055	4.42283	2.59747	1.98029	1.44537	0.31894	0.181256	0.113607	0.632061	0.190666	0.90291	0.349624	0.661277	0.210186	0.999462
gene:b0884	infA	289.767	130.66	37.9073	235.188	115.374	60.3334	164.103	394.276	103.03	170.598	0.535197	1.02161	0.443004	0.582962	0.349217	0.645222	0.703515	0.210231	0.999462
gene:b2349	intS	40.26	3.6677	2.68904	11.754	22.9308	4.1398	21.6389	37.4834	12.1105	5.95193	1.17806	0.88761	0.981673	0.379003	0.482191	1.2052	0.721924	0.210406	0.999462
gene:b1340	smrA	14.065	11.129	7.53385	9.83281	7.96225	5.34278	7.88141	21.3078	14.1944	1.47566	0.164806	0.18721	0.278428	0.650507	1.14786	0.256062	0.726343	0.210645	0.999462
gene:b0214	rnhA	55.774	7.94866	4.02996	31.9934	51.4664	9.04412	38.6602	37.5635	50.249	23.863	1.0614	1.0978	0.991467	0.0203476	0.503501	0.962005	0.462589	0.210871	0.999462
gene:b2247	rhmD	0.765875	11.4718	40.1262	0.431263	0.706986	12.177	1.86217	0.548806	0.834445	0.415016	1.2372	1.38414	1.25901	0.770384	0.474734	1.41449	1.68391	0.211099	0.999462
gene:b1463	nhoA	16.0541	11.4191	19.7471	18.237	7.72733	43.4484	9.51136	7.38026	18.5137	4.80499	0.238592	0.0562236	0.987132	0.178422	0.831395	0.221742	0.95882	0.211133	0.999462
gene:b2039	rfbA	531.963	78.3115	19.2779	322.238	295.121	47.1886	433.589	537.456	338.963	117.792	1.05126	1.25455	1.0243	0.15127	0.684794	0.991109	0.630028	0.211677	0.999462
gene:b0823	ybiW	4.20168	6.20657	3.64043	4.4179	2.38293	4.68964	5.46846	3.40795	5.51469	1.24288	0.272413	0.136444	0.461244	0.328286	0.893998	0.240312	0.460941	0.2129	0.999462
gene:b3992	thiF	34.6567	26.8913	9.41816	21.4157	47.6397	23.2816	22.8711	94.1866	270.924	14.9975	0.178429	0.550274	0.485715	0.861587	1.26585	0.459564	1.24567	0.213787	0.999462
gene:b0494	tesA	297.764	17.8436	37.5711	174.944	295.089	87.4779	375.86	421.983	465.756	121.781	1.2543	0.914169	0.767464	0.0817551	0.827955	0.990143	0.536366	0.213823	0.999462
gene:b1622	malY	21.6131	9.27892	2.68022	33.3679	18.1157	12.8777	37.9688	19.2432	29.6265	11.332	0.56465	1.20392	0.239007	0.462875	0.631672	0.811713	0.478951	0.214115	0.999462
gene:b3664	yicO	0.448751	1.15587	1.89207	0.992782	0.71578	8.08171	1.22913	0.517267	0.877876	0.168045	0.623211	0.440849	1.18409	0.576459	0.959779	0.530638	1.57053	0.214729	0.999462
gene:b2523	pepB	9.3983	23.4969	7.62338	13.6349	67.7343	16.0454	49.1389	110.721	57.6037	16.2984	0.60612	0.399918	0.872516	0.544791	0.790431	0.524572	0.67058	0.214882	0.999462
gene:b1493	gadB	169.848	882.372	122.803	290.359	47.1401	188.09	479.233	10.2316	1839.17	117.997	0.957652	0.573528	0.847397	1.35509	1.24369	0.958602	1.5709	0.215884	0.999462
gene:b3321	rpsJ	3435.54	53.3785	62.2419	1762.53	5124.07	169.912	3895.65	12700.8	2192.08	451.904	1.37094	1.31774	1.32343	0.750303	0.930785	1.21826	1.13373	0.215952	0.999462
gene:b1515	lsrD	1.08276	4.17659	2.7465	1.35655	0.64261	14.4245	2.68826	0.890111	1.47473	0	0.831916	0.479079	1.29358	0.710649	1.41421	0.608531	1.63988	0.216089	0.999462
gene:b0195	tsaA	66.271	8.05143	0.609102	24.5447	70.4054	5.98267	44.8413	90.4747	33.1027	22.3741	1.10781	1.34572	1.19269	0.476923	0.273493	1.18049	0.702138	0.216133	0.999462
gene:b1735	chbR	16.5885	7.32133	6.90999	16.0212	18.7988	25.268	18.5473	9.77397	19.855	9.60838	0.548133	0.561907	0.207613	0.438093	0.491828	0.453712	0.362174	0.216475	0.999462
gene:b3199	lptC	321.392	255.637	312.622	331.661	433.427	64.052	592.907	494.91	418.497	113.384	0.161156	0.041791	1.05004	0.127401	0.811262	0.11145	0.606969	0.216478	0.999462
gene:b1982	amn	275.425	46.2182	37.1577	139.595	75.1605	21.6077	59.7275	79.7386	230.146	85.5607	1.00779	0.81961	0.782644	0.202916	0.647672	0.888443	0.777181	0.216672	0.999462
gene:b2464	talA	481.488	650.325	1938.98	454.501	89.5858	304.521	165.689	25.0659	1675.57	100.147	0.210964	0.87712	0.771274	1.04255	1.2547	0.806071	1.61463	0.216764	0.999462
gene:b3324	gspC	26.5261	7.94281	2.58484	60.3408	19.7104	6.2833	3.63258	12.7237	10.3046	4.75129	0.762448	1.29803	0.730515	0.786046	0.521628	1.07176	0.631607	0.216872	0.999462
gene:b1015	putP	5.31771	1.99608	42.6134	7.1471	4.93932	8.39077	5.17548	11.2102	8.15872	2.69509	0.642279	1.00797	0.366171	0.520844	0.711892	1.33275	0.45232	0.217471	0.999462
gene:b4342	yjiT	264.984	50.643	11.7343	120.06	77.0108	19.9615	60.7461	69.0164	104.277	30.1614	0.960387	1.16238	0.831989	0.0901337	0.779653	0.996691	0.516052	0.217659	0.999462
gene:b2606	rplS	1249.23	113.575	108.125	526.453	1683.02	268.37	2113.82	4635.58	1120.98	519.867	1.17849	0.932281	1.02523	0.528389	0.518087	1.0753	0.919666	0.217971	0.999462
gene:b1289	ycjD	4.50919	3.35566	7.74311	6.27318	3.41658	11.4146	9.33439	6.82239	19.9407	2.44705	0.207421	0.148313	0.762644	0.219877	1.10506	0.353305	0.718785	0.218111	0.999462
gene:b0778	bioD	11.7866	11.2316	7.42996	15.7325	36.9317	13.6251	22.5922	49.761	72.753	2.36172	0.0340986	0.506922	0.65195	0.531041	1.32528	0.294263	0.778296	0.218453	0.999462
gene:b4257	yjgN	5.44727	1.67039	0.938044	2.6342	5.22927	9.42491	1.93863	5.05654	1.31228	1.2732	0.750431	0.67149	0.404904	0.630348	0.0213761	0.739378	0.790361	0.218783	0.999462
gene:b2725	hycA	11.4319	29.9336	0.837881	267.074	8.02879	3.36097	2.07903	1.72009	55.3533	19.6577	0.632541	1.40537	0.579582	0.133615	0.672984	1.64349	1.38814	0.218955	0.999462
gene:b4593	ymgI	9.98929	0	0	9.81782	20.8152	27.3189	113.019	85.8281	15.5119	0	1.41421	1.41421	0.191083	0.193383	1.41421	1.15479	1.02612	0.219103	0.999462
transcript:b0563	tfaX-1	20.4198	0	0	4.0638	20.5273	22.7216	50.8295	60.1807	16.8313	0	1.41421	1.41421	0.0717523	0.11913	1.41421	1.58852	0.791606	0.219272	0.999462
gene:b0941	elfG	3.48404	2.58517	3.10876	2.47049	2.0221	6.19222	2.29674	3.08108	3.88482	0.773871	0.20945	0.161787	0.717946	0.206259	0.944374	0.162002	0.612852	0.219307	0.999462
gene:b0554	essD	285.527	36.7185	61.2962	134.274	59.0527	173.711	195.102	187.767	95.5416	82.0805	1.09193	0.527719	0.696635	0.0270935	0.107176	0.865119	0.453497	0.21937	0.999462
gene:b2992	hybE	2.77672	7.47643	4.17352	15.9311	13.8938	5.38378	6.86885	13.8183	13.4582	4.91927	0.648229	0.82706	0.6243	0.475078	0.657102	0.777384	0.455693	0.219559	0.999462
gene:b2498	upp	84.1954	3.56254	5.68345	36.8951	82.5486	16.3171	102.761	252.973	65.7082	10.1269	1.29939	1.03667	0.947401	0.597165	1.03651	1.15488	1.00108	0.219589	0.999462
gene:b0224	yafK	239.296	28.4266	13.6705	122.34	162.205	18.7707	53.9367	95.1028	99.8916	50.597	1.11389	1.12993	1.12085	0.390619	0.463245	1.0308	0.628681	0.219806	0.999462
gene:b1696	ydiP	21.1148	6.43831	2.01739	12.0148	10.3244	6.25284	21.7129	17.8074	13.3688	3.41241	0.753298	1.00757	0.347347	0.139756	0.839061	0.791974	0.56967	0.220337	0.999462
gene:b0599	ybdH	6.28211	15.8377	30.418	9.47692	23.5821	69.8674	12.0322	61.0663	11.575	1.59483	0.61093	0.742329	0.700456	0.948647	1.0717	0.690598	0.951916	0.220409	0.999462
gene:b1007	rutF	0.195799	0.434484	1.54615	0.773948	0.194498	2.48322	0.944576	0.43995	1.19504	0	0.535556	0.470695	1.20877	0.515446	1.41421	0.798441	1.03493	0.220435	0.999462
gene:b3481	nikR	35.9439	10.2335	6.76086	47.7208	91.0502	9.32628	121.058	18.355	114.643	14.6404	0.787398	1.06322	1.15142	1.04183	1.09391	0.790316	0.860973	0.221075	0.999462
gene:b2059	wcaA	1.35499	0.664539	1.28825	1.01588	154.797	5.68955	1.05351	1.74977	2.53543	30.6409	0.483501	0.167173	1.31394	0.351253	1.19806	0.290453	1.85819	0.221709	0.999462
gene:b2622	intA	62.1164	54.8628	16.7771	31.6025	41.2881	18.3436	107.895	63.2162	53.2573	16.5888	0.087692	0.43337	0.544147	0.369265	0.742448	0.506001	0.675807	0.221958	0.999462
gene:b1431	ydcL	132.081	73.5986	117.247	26.8917	142.673	39.6503	343.669	35.3113	109.042	18.0523	0.402114	0.886519	0.799109	1.15068	1.01247	0.541942	1.06403	0.222553	0.999462
gene:b0325	yahK	32.1433	29.9885	41.7586	65.1576	55.8281	131.23	9.57484	5.34184	371.785	9.94057	0.0490465	0.309506	0.57006	0.40132	1.34056	0.380922	1.46815	0.22269	0.999462
gene:b0346	mhpR	0.796594	12.2863	54.0332	0.430023	10.7233	221.051	0.661599	3.32363	1.15244	0.370924	1.242	1.39188	1.28335	0.944658	0.72552	1.50231	2.25055	0.222728	0.999462
gene:b1233	ychJ	2975.52	271.444	78.0052	830.356	1117.4	101.17	1677.66	2606.86	1100.3	793.478	1.17776	1.17132	1.17939	0.306706	0.229125	1.28024	0.687369	0.222891	0.999462
gene:b3473	yhhS	1.77508	2.52966	2.03593	3.9708	2.38298	14.5005	1.62873	3.80992	3.92723	1.88182	0.247898	0.455542	1.015	0.567175	0.497955	0.380129	1.04568	0.223111	0.999462
gene:b1748	astC	0.2154	1.49171	237.677	1.06464	1.34527	9.64807	0.98875	0.802199	0.385594	0.115267	1.05733	1.4016	1.0681	0.147309	0.763286	1.96928	1.65648	0.223449	0.999462
gene:b1097	yceG	16.6531	7.46684	5.18782	20.6497	25.5067	11.3063	30.9313	55.0856	19.9301	8.96877	0.538614	0.846304	0.545525	0.397124	0.536411	0.589224	0.664132	0.22351	0.999462
gene:b0005	yaaX	27.8381	4.0644	15.0927	41.0993	189.079	52.9992	122.366	86.3245	81.1182	109.732	1.05387	0.654522	0.794974	0.244239	0.21203	0.726616	0.438496	0.223881	0.999462
gene:b2915	yqfE	3.47777	6.59657	3.79179	3.42345	4.45047	19.2765	6.071	3.9371	2.99407	0.533614	0.43781	0.072196	0.883685	0.301535	0.986372	0.352764	1.0719	0.224334	0.999462
gene:b4230	ytfT	0.134156	10.3282	19.0655	0.598686	0.599235	17.3032	0.709615	0.828958	0.964009	0.433747	1.37795	1.3281	1.31954	0.109697	0.536505	1.19653	1.9515	0.2248	0.999462
gene:b4093	phnO	1.21217	1.34752	1.96457	2.88415	5.08282	8.29227	2.08768	1.10625	7.63946	1.31373	0.0747801	0.268212	0.339351	0.434559	0.999189	0.411419	0.755968	0.225103	0.999462
gene:b0739	tolA	22.4738	19.3914	14.9152	31.0037	102.879	19.1932	31.2825	53.8666	30.7957	8.78077	0.104124	0.495495	0.969505	0.375092	0.786675	0.309358	0.821324	0.225332	0.999462
gene:b4305	sgcX	9.54901	85.5858	225.899	14.8785	12.0395	102.346	20.8283	13.7554	15.1107	4.83983	1.13031	1.23943	1.11651	0.289228	0.728061	1.19985	1.304	0.225363	0.999462
gene:b1213	ychQ	19.8541	2.9557	2.24001	12.2168	22.9015	4.03167	43.564	48.6962	10.4444	18.1306	1.04771	0.975963	0.990822	0.0786691	0.3804	0.898003	0.728259	0.225505	0.999462
gene:b4471	tdcG	2.19198	1.50474	0.991773	1.4839	1.34094	4.82164	1.2555	0.842325	2.25011	0.400536	0.26291	0.281125	0.798765	0.278535	0.986813	0.31967	0.876871	0.225645	0.999462
gene:b3457	livH	12.1221	3.15529	5.43231	35.5421	17.6482	7.89484	20.8337	35.756	60.347	13.3101	0.830049	1.03923	0.540004	0.372918	0.903107	1.05358	0.742852	0.225701	0.999462
gene:b0369	hemB	64.1421	23.2366	9.5766	125.23	264.907	83.8119	805.13	342.158	103.677	73.2184	0.662051	1.21328	0.734423	0.570686	0.243505	0.934702	1.00448	0.225904	0.999462
gene:b0142	folK	84.7596	4.49904	1.0716	9.1654	33.3894	8.77746	21.7978	51.4371	25.2433	2.52482	1.27165	1.11814	0.825448	0.572354	1.15704	1.61058	0.735522	0.225956	0.999462
gene:b4354	yjiY	31.4699	14.5577	2.60904	407.999	43.4422	13.9085	10.2472	8.0928	156.033	163.717	0.519633	1.39624	0.728273	0.166128	0.0339854	1.7191	1.12195	0.226059	0.999462
gene:b1811	yoaH	981.414	238.715	145.501	459.153	383.378	114.599	299.727	462.769	385.921	180.322	0.860839	0.733595	0.76331	0.302397	0.513491	0.819886	0.439215	0.226284	0.999462
gene:b2033	wbbJ	1162.08	171.815	92.7091	643.438	833.84	118.139	875.228	1269.7	533.617	334.509	1.04989	1.05801	1.06321	0.260087	0.324355	0.954036	0.628966	0.226479	0.999462
gene:b4114	eptA	8.2253	4.67434	4.06648	41.7474	6.9652	7.35647	6.7799	3.6669	5.63657	3.26713	0.389299	1.16316	0.0386365	0.421416	0.376349	1.23576	0.313943	0.226492	0.999462
gene:b0468	ybaN	152.016	17.4872	22.5326	57.4771	44.3402	63.2586	22.108	27.0914	85.8452	24.8276	1.12241	0.617662	0.248652	0.143245	0.779703	0.999516	0.572158	0.226762	0.999462
gene:b4243	ridA	170.234	27.1668	5.85216	82.6302	89.8596	26.8829	249.094	125.242	298.928	41.304	1.02496	1.22714	0.762897	0.467904	1.07084	1.02651	0.806396	0.227256	0.999462
gene:b1630	rsxD	9.50953	3.58866	2.89231	16.8482	24.1181	11.8987	39.612	114.916	14.7414	13.1237	0.639277	0.999802	0.479799	0.689169	0.0821017	0.789221	1.09452	0.227746	0.999462
gene:b4158	yjeO	21.9982	4.15416	6.04295	14.5201	18.7866	20.3655	12.8409	5.30311	15.9825	7.47858	0.964933	0.583012	0.0570315	0.587524	0.512609	0.704254	0.452073	0.228043	0.999462
gene:b1528	ydeA	13.5652	2.41405	0.6793	22.9567	12.99	6.16161	5.2966	40.2696	16.4252	17.9846	0.986912	1.33292	0.504229	1.08544	0.06409	1.0509	0.771308	0.228143	0.999462
gene:b3529	yhjK	64.6379	71.9741	90.9754	45.3957	77.2807	16.1008	65.8069	40.9887	60.2244	14.6712	0.0759447	0.472677	0.926537	0.328649	0.860157	0.27617	0.574918	0.228481	0.999462
gene:b1723	pfkB	13.341	26.3656	31.4357	26.1687	49.7748	14.0361	41.7205	24.393	110.443	11.9954	0.463892	0.129307	0.792061	0.370647	1.13711	0.317314	0.872732	0.229168	0.999462
gene:b2241	glpA	159.887	585.013	446.799	457.483	507.649	177.336	1096.71	205.106	694.706	88.6097	0.807114	0.0167088	0.681961	0.968584	1.09426	0.435622	0.83638	0.229171	0.999462
transcript:b0691	ybfG-1	4.02859	0.417254	0.226984	0.986181	1.74625	2.39169	0.588394	3.49687	0.882786	0.95369	1.14876	0.885013	0.22059	1.00684	0.054601	1.25263	0.662372	0.229346	0.999462
gene:b1708	nlpC	33.1422	11.9958	15.2346	30.8014	16.8106	9.90173	14.8619	32.0714	24.6387	18.9349	0.662535	0.478208	0.365772	0.518564	0.185121	0.470442	0.400189	0.229386	0.999462
gene:b1111	ycfQ	108.877	86.9044	27.4983	43.3298	84.8174	32.6679	107.987	75.7917	107.372	44.4057	0.158718	0.316105	0.627743	0.247749	0.586699	0.566031	0.41711	0.229476	0.999462
gene:b4218	ytfL	82.7129	76.1156	38.8027	46.7323	78.3524	15.3227	108.726	91.5638	74.1788	28.7284	0.0587426	0.131106	0.95156	0.121179	0.624607	0.35313	0.551586	0.229487	0.999462
gene:b1840	yebZ	149.891	26.8718	9.0816	107.488	184.732	24.2218	298.044	467.876	125.91	70.1178	0.984231	1.19386	1.08634	0.313582	0.402505	0.908454	0.841124	0.229706	0.999462
gene:b1733	chbG	8.80675	5.13055	2.91773	17.7259	9.23872	8.11085	16.0162	19.5525	14.4963	6.73324	0.373023	1.01445	0.0919359	0.140603	0.517139	0.7545	0.411214	0.229917	0.999462
gene:b1250	kch	221.701	58.0951	13.8446	106.149	85.8339	27.6961	114.099	80.0364	170.122	47.0126	0.826937	1.08788	0.724207	0.248135	0.801821	0.895414	0.578649	0.230112	0.999462
gene:b3704	rnpA	1458.76	18.153	7.27202	348.134	846.022	35.8782	348.151	1698.78	315.566	160.268	1.37945	1.35634	1.29915	0.933142	0.461557	1.49672	1.09131	0.23035	0.999462
gene:b4172	hfq	228.273	162.418	343.225	335.709	193.256	40.6558	342.471	423.049	595.131	203.286	0.23838	0.0156558	0.92261	0.148859	0.694064	0.32721	0.65407	0.230636	0.999462
gene:b1359	ydaU	8.64298	5.84947	5.17749	4.86025	6.82216	3.3075	9.3489	6.01484	12.0674	1.64852	0.272598	0.0446958	0.490686	0.306896	1.07426	0.281072	0.585399	0.230909	0.999462
gene:b2345	yfdF	9.79891	1.14323	1.35809	4.14365	3.367	12.3282	2.38643	3.1571	2.5729	1.18327	1.1187	0.716024	0.807448	0.196606	0.523201	0.980474	0.977322	0.231415	0.999462
gene:b3376	yhfS	0.868586	0.745664	1.26402	0.855312	0.913156	7.10387	2.315	1.79695	1.70859	0.266263	0.10769	0.272728	1.09205	0.178172	1.03287	0.243407	1.03725	0.231625	0.999462
gene:b1619	hdhA	593.904	759.071	1075.85	668.468	1373.52	824.374	661.163	262.884	2437.27	286.801	0.172643	0.330287	0.353343	0.609549	1.11643	0.273864	0.846213	0.231719	0.999462
gene:b1963	yedR	48.8638	5.97231	11.1911	61.4398	23.3395	6.8137	64.0206	119.08	123.947	22.8589	1.10616	0.978404	0.775076	0.425262	0.973804	0.861583	0.854521	0.231757	0.999462
gene:b1983	yeeN	651.235	27.8402	1.1082	165.714	480.474	14.6925	182.517	103.05	312.038	101.585	1.29826	1.39542	1.33029	0.393544	0.719557	1.42767	0.855322	0.231969	0.999462
gene:b2913	serA	1305.91	62.1	29.4312	427.502	712.468	62.5623	336.577	763.673	1517.63	289.409	1.28582	1.23203	1.1859	0.548971	0.961223	1.30305	0.841964	0.232763	0.999462
gene:b2292	yfbS	7.46516	4.41644	1.8719	27.6477	10.6535	9.11129	16.9425	9.49913	12.4222	7.50301	0.362875	1.23486	0.110348	0.398104	0.349145	1.13582	0.302281	0.233355	0.999462
gene:b3608	gpsA	977.841	690.495	488.539	460.006	1868.16	295.591	1084.22	1304.49	1077.68	177.529	0.243577	0.0425407	1.02782	0.130409	1.01418	0.365163	0.657638	0.23351	0.999462
gene:b3877	yihP	2.88812	2.82419	1.52929	2.25266	1.55885	5.91889	1.50411	1.85325	2.94228	0.720407	0.0158273	0.270495	0.824584	0.147067	0.857896	0.26593	0.769932	0.233542	0.999462
gene:b0649	djlC	4.78942	3.63354	3.16107	4.44596	5.88947	41.201	6.47939	4.88785	5.83829	1.10794	0.194072	0.238872	1.06047	0.198006	0.963073	0.185614	1.37328	0.233773	0.999462
gene:b2847	yqeI	135.392	2.50468	1.23949	54.9095	241.859	6.37199	250.345	34.919	79.4233	6.26644	1.36284	1.35178	1.34161	1.06799	1.20737	1.30048	1.10381	0.234002	0.999462
gene:b2150	mglB	4.43475	71.28	21.5935	2.08708	18.6298	247.814	2.65364	5.36412	2.39154	1.61915	1.24855	1.16493	1.21645	0.478088	0.272353	1.29391	2.13031	0.234441	0.999462
gene:b0382	iraP	2211.53	984.791	356.341	1162.63	2172.37	7907.61	11877.7	3390.25	1942.59	156.817	0.542771	0.750682	0.80465	0.786161	1.20294	0.653592	0.968091	0.234698	0.999462
gene:b4536	yobH	33.0471	12.995	34.4577	10.0491	15.3887	5.29033	29.3354	30.1699	9.17935	6.96911	0.615914	0.775589	0.690615	0.0198329	0.193563	0.570025	0.694544	0.235065	0.999462
gene:b4021	pepE	5.45684	7.73887	2.27915	6.05662	24.7871	9.8584	11.4142	4.15994	10.8035	3.17139	0.24457	0.640871	0.609383	0.658725	0.772345	0.424218	0.722931	0.235131	0.999462
gene:b2633	yfjQ	1.71158	2.5285	2.17266	1.841	2.05332	31.3329	1.79163	1.39929	4.19661	0.482391	0.272471	0.11686	1.24026	0.173885	1.12261	0.177292	1.75161	0.235294	0.999462
gene:b4312	fimB	531.952	5.53023	2.06708	16.4464	66.107	9.28821	249.242	303.352	134.815	33.7156	1.38511	1.09841	1.06577	0.13848	0.848369	1.8852	0.905009	0.235629	0.999462
gene:b3634	coaD	8.05046	6.63663	14.399	10.1435	10.0396	6.91221	10.2082	24.4813	20.6563	3.10149	0.136137	0.245215	0.260904	0.581882	1.04497	0.344955	0.657084	0.235763	0.999462
gene:b3448	yhhA	21.3725	136.921	1664.84	80.5072	20.8094	134.709	117.167	24.3223	162.16	24.4582	1.03232	1.28375	1.03575	0.928001	1.04352	1.66843	0.800392	0.236109	0.999462
gene:b0211	mltD	54.4038	4.01279	3.9607	31.0749	62.3897	5.42106	64.544	55.0938	39.3524	33.0732	1.21992	1.09447	1.1881	0.111709	0.12261	1.04081	0.517277	0.236792	0.999462
gene:b2073	yegL	1.24851	0.969161	0.71132	0.840803	0.746959	10.2663	0.583931	0.415744	1.38141	0.53724	0.178141	0.117978	1.22238	0.23793	0.622227	0.243614	1.68259	0.236907	0.999462
gene:b3014	yqhH	3.86616	4.33715	7.39846	3.85457	7.75386	4.02943	6.48565	18.8918	1.98563	0	0.0811965	0.445375	0.447001	0.69136	1.41421	0.35042	1.02556	0.236975	0.999462
gene:b4376	osmY	509.156	1195.02	2199.96	188.929	457.395	649.893	218.044	146.778	852.901	265.455	0.569165	1.19052	0.245856	0.276259	0.742853	0.869441	0.638651	0.237129	0.999462
gene:b0832	gsiD	35.3756	3.82024	4.79828	59.485	14.635	7.28255	22.9828	15.9924	41.1551	3.65205	1.13854	1.20309	0.474411	0.253646	1.18368	1.03495	0.75996	0.237925	0.999462
gene:b2526	hscA	38.9946	130.065	17.1211	104.876	105.782	35.2551	91.1831	337.09	90.3705	38.6072	0.76182	1.01727	0.707191	0.812017	0.567574	0.733724	0.96271	0.238014	0.999462
gene:b0221	fadE	0.746112	6.23633	78.7039	1.36646	2.20928	34.7789	1.12741	1.81817	1.28904	1.18751	1.11198	1.36594	1.24527	0.331643	0.0579779	1.74789	1.92149	0.238582	0.999462
gene:b4295	yjhU	28.1625	31.4447	18.15	37.6135	85.2477	13.3459	63.1276	39.9978	65.9312	11.5888	0.077872	0.493612	1.03135	0.317191	0.99138	0.282018	0.645732	0.238596	0.999462
transcript:b0553	nmpC-1	729.123	390.83	86.0065	43.5735	115.368	281.366	79.89	205.45	74.5026	7.77792	0.427177	0.463106	0.591723	0.622306	1.14684	1.01791	0.779516	0.238605	0.999462
gene:b1761	gdhA	869.558	7.67628	11.3028	549.494	88.3378	13.0485	152.42	75.4189	619.465	35.3952	1.38946	1.35721	1.05019	0.477952	1.26134	1.18152	1.39162	0.23869	0.999462
gene:b1245	oppC	160.954	11.0626	13.8927	143.808	104.167	10.6493	75.5766	90.8987	192.338	73.0626	1.23231	1.16504	1.15187	0.130162	0.635571	0.983682	0.648526	0.238874	0.999462
gene:b4661	yfcU	4.24912	4.21535	3.76067	6.36071	4.19031	7.39851	5.34863	3.38413	5.2952	2.49344	0.00564217	0.363292	0.391505	0.318138	0.508726	0.250585	0.368659	0.239217	0.999462
gene:b3918	cdh	21.5612	1.80636	1.74835	3.22977	15.9395	6.48387	34.5067	32.5803	7.17544	5.28862	1.19557	0.42085	0.596355	0.0406091	0.214085	1.36517	0.787036	0.239273	0.999462
gene:b3666	uhpT	1.15684	0.567702	1.70432	0.41567	12.1671	7.06309	0.482542	1.03917	0.331887	0.654079	0.483124	0.859639	0.375356	0.517306	0.462134	0.613461	1.35793	0.239379	0.999462
gene:b2958	yggN	12.1823	3.72107	43.7695	11.6783	28.3271	9.13003	10.4283	11.2863	31.0916	15.673	0.752418	0.818496	0.724795	0.0558792	0.466276	0.993219	0.545505	0.239442	0.999462
gene:b3839	tatC	185.555	22.3497	4.22338	170.726	438.913	26.827	335.116	419.715	136.848	93.7905	1.11016	1.34593	1.25129	0.1585	0.264017	0.999414	0.735776	0.239462	0.999462
gene:b1066	rimJ	99.9252	106.417	86.0314	83.1559	102.916	38.4341	160.405	150.651	172.634	28.6725	0.044493	0.0240359	0.645144	0.0443465	1.01135	0.118345	0.578973	0.239531	0.999462
gene:b4105	phnD	0.2561	0.702015	0.471877	0.443882	1.32621	7.75029	0.177797	0.357758	0.710719	0.132671	0.658187	0.0432329	1.00094	0.475214	0.969283	0.390233	1.70793	0.239715	0.999462
gene:b0970	yccA	3692.86	202.714	362.234	2301.29	5234.3	486.84	4752.62	3950.83	3195.89	4028.81	1.26703	1.02955	1.17353	0.130282	0.163042	1.01742	0.466413	0.239783	0.999462
gene:b4485	ytfR	1.43117	48.9187	172.11	1.79223	3.05546	59.0925	3.09236	2.00795	4.42078	0.995544	1.33382	1.38506	1.27516	0.300685	0.894336	1.43615	1.90285	0.23979	0.999462
gene:b1865	nudB	139.635	28.2913	53.2908	335.671	227.627	54.7636	259.464	561.848	422.189	98.3986	0.937696	1.0267	0.865701	0.520674	0.8796	1.00115	0.712484	0.239819	0.999462
gene:b3991	thiG	6.23731	7.01623	2.27924	5.96648	14.9158	6.75847	6.84282	23.867	88.1406	5.30244	0.0831143	0.632394	0.532254	0.783978	1.25371	0.392785	1.31884	0.239829	0.999462
gene:b2239	glpQ	56.5657	574.381	238.918	26.7926	26.947	165.752	27.5865	27.3074	27.7258	9.15421	1.16064	1.12901	1.01869	0.00719036	0.712153	1.12241	1.23243	0.239887	0.999462
transcript:b4488	ilvG-1	431.625	9.66914	8.61535	532.687	2383.69	25.344	2176.95	666.024	2719.73	829.207	1.35224	1.3692	1.38446	0.751597	0.753353	1.12434	0.749324	0.24003	0.999462
gene:b4075	nrfF	3.11198	1.72588	0.582215	1.23386	4.72571	15.4201	2.99222	1.42881	4.75288	2.01746	0.405188	0.507449	0.750734	0.500109	0.571385	0.645197	0.991552	0.240539	0.999462
gene:b3752	rbsK	119.249	265.136	17.3614	87.9069	164.633	191.239	129.948	108.204	96.9012	32.577	0.536741	0.947735	0.105731	0.129122	0.702575	0.851652	0.461429	0.241036	0.999462
gene:b2940	yqgC	85.6039	16.7736	7.33554	15.2783	96.103	48.4457	50.4638	114.736	31.565	24.8619	0.950802	0.496721	0.466262	0.55021	0.167998	1.16723	0.593546	0.241467	0.999462
gene:b4066	yjcF	1.99142	0.279767	1.01805	0.484382	0.6197	1.3886	0.666452	1.33739	0.250506	0.438584	1.06581	0.502333	0.541447	0.473515	0.385991	0.810743	0.603098	0.241587	0.999462
gene:b1820	yobD	699.655	194.013	26.3323	376.566	685.625	139.385	123.838	115.624	317.807	163.469	0.800169	1.22936	0.936352	0.0485102	0.453517	0.889483	0.86398	0.241655	0.999462
gene:b0809	glnQ	49.9747	9.85589	9.92846	282.311	109.061	21.2777	221.145	151.598	150.612	38.2893	0.948287	1.31812	0.952475	0.263866	0.840906	1.4872	0.655514	0.242273	0.999462
gene:b0485	glsA	12.3501	172.698	34.5087	52.754	6.52571	168.724	58.7764	4.82107	232.06	10.2169	1.22544	0.29569	1.30889	1.1998	1.29494	1.05287	1.21377	0.242349	0.999462
gene:b0284	paoC	2.06811	1.67071	9.79869	3.41947	6.00212	40.2171	2.78302	1.23589	10.4719	2.61318	0.150317	0.682514	1.04691	0.544419	0.849357	0.891933	1.41234	0.242745	0.999462
gene:b0550	rusA	1.39685	1.54561	2.61496	2.41704	4.8922	22.8664	3.00647	3.56063	1.43957	0.742091	0.0714975	0.0556242	0.915729	0.119337	0.452125	0.306784	1.37312	0.243107	0.999462
gene:b1667	ydhR	64.2164	51.5694	63.4628	71.7553	34.3487	18.6157	130.088	108.797	53.3678	34.2364	0.154471	0.0867293	0.42009	0.126044	0.308842	0.132936	0.717979	0.243357	0.999462
gene:b0623	cspE	2179.16	6274.41	34288.1	1447.72	1907.22	8268.87	1943.6	1137.53	1090.74	1551.75	0.685102	1.29963	0.884105	0.36998	0.246724	1.41561	1.04779	0.244166	0.999462
gene:b1413	hrpA	26.0333	24.2881	41.9085	31.0332	34.1443	10.7574	54.9381	46.2009	60.8058	11.1039	0.0490464	0.210853	0.736588	0.122171	0.977463	0.257284	0.595274	0.244829	0.999462
gene:b1251	yciI	309.198	57.876	3.19384	119.401	54.5566	19.0913	73.6993	71.4921	185.376	29.9636	0.96826	1.34053	0.681017	0.0214989	1.02065	1.08859	0.822843	0.245952	0.999462
gene:b3080	ygjK	0.325323	0.657368	0.524201	0.43851	0.196333	4.23831	0.486528	0.754014	0.728348	0.103794	0.477854	0.125879	1.28899	0.304933	1.06142	0.288099	1.44562	0.246168	0.999462
transcript:b1936	intG-1	181.326	8.42066	0	60.3266	37.7737	41.8143	0	34.1031	30.75	33.1283	1.28869	1.41421	0.0717982	1.41421	0.0526536	1.33683	0.507116	0.246372	0.999462
gene:b0050	apaG	694.902	432.706	298.03	577.205	948.173	110.509	805.272	435.436	1075.37	319.471	0.328839	0.451094	1.11897	0.421555	0.766397	0.344504	0.621963	0.246446	0.999462
gene:b1178	pliG	908.293	857.741	328.105	949.547	693.756	265.253	646.786	218.29	1126.49	91.8106	0.0404813	0.687865	0.631897	0.700499	1.20106	0.3824	0.765008	0.246461	0.999462
gene:b0254	perR	57.1581	40.4309	26.3304	35.5132	37.109	16.4554	27.3999	37.9953	39.7731	12.0927	0.242403	0.209988	0.545299	0.229132	0.754755	0.324381	0.417612	0.246806	0.999462
gene:b2792	yqcC	5.01708	1.49335	0	3.10833	3.15096	3.72051	9.11012	7.20002	12.4272	1.93605	0.765434	1.41421	0.117219	0.16562	1.03296	0.896188	0.646595	0.246809	0.999462
gene:b2395	yfeA	4.92594	4.6556	2.69002	3.71175	3.58548	4.52569	3.68595	7.0025	3.97785	1.37376	0.0399016	0.22571	0.163929	0.43882	0.688155	0.253833	0.450697	0.246842	0.999462
gene:b2507	guaA	142.625	4.91426	6.15427	44.745	59.3286	6.84828	87.9248	337.092	116.108	18.9166	1.32	1.07223	1.12152	0.829086	1.01796	1.30435	1.16096	0.246903	0.999462
gene:b4318	fimF	30.3323	5.05056	1.00014	13.1583	26.5669	14.3731	60.2004	113.963	82.9951	9.10392	1.01048	1.21442	0.421217	0.436554	1.13463	1.04871	0.817801	0.247614	0.999462
gene:b4299	yjhI	2.93742	73.9213	12.1562	2.41119	8.53775	51.6442	1.26579	1.83957	1.34858	0.411231	1.30612	0.946053	1.01296	0.261305	0.753269	1.50224	1.864	0.247776	0.999462
gene:b4501	torI	1179.02	493.33	300.466	959.134	584.864	264.984	2416.16	1103.34	615.566	729.593	0.57985	0.739518	0.532305	0.52752	0.119881	0.553948	0.804587	0.247863	0.999462
gene:b3819	rarD	14.3391	1.45634	2.70698	4.83137	15.3121	8.06079	6.73308	12.5066	6.99488	5.63443	1.15343	0.398541	0.438752	0.424383	0.152341	1.00096	0.415722	0.248105	0.999462
gene:b2684	mprA	2889.41	494.631	47.3782	769.02	1502.06	323.775	1291.4	2514.63	713.541	123.914	1.00079	1.25007	0.912649	0.454518	0.995705	1.20154	0.819236	0.248132	0.999462
gene:b3660	yicL	111.866	24.5576	12.0329	56.1558	80.3245	20.9239	49.1318	51.8551	69.1157	29.2883	0.905069	0.915096	0.829693	0.0381369	0.57238	0.870527	0.451895	0.248407	0.999462
gene:b2152	yeiB	6.5107	2.25055	0.472402	6.62658	6.74024	5.16395	4.32458	10.7647	8.07784	2.32758	0.68766	1.226	0.187263	0.603588	0.781525	0.780095	0.477185	0.248824	0.999462
gene:b2130	yehY	3.62264	2.75658	14.1986	3.8081	1.76987	10.7621	2.87348	1.0759	13.2218	0.586953	0.191997	0.816051	1.01476	0.643686	1.29399	0.889172	1.08718	0.248878	0.999462
gene:b0188	tilS	7.75485	11.2511	4.31975	7.34179	13.3736	7.1601	7.51619	14.4143	13.5412	3.35683	0.260152	0.366488	0.427941	0.444833	0.85234	0.370169	0.455857	0.248929	0.999462
gene:b1476	fdnI	1.33335	0.549738	2.64691	1.81374	1.09949	2.39263	1.16356	0.40926	0.745143	0.134866	0.588499	0.26415	0.523687	0.678235	0.980742	0.553906	0.799541	0.249183	0.999462
gene:b0013	yaaI	15.2383	10.3322	1.60588	10.5886	27.563	16.8263	18.1513	14.4306	5.89815	4.42612	0.271339	1.04174	0.342064	0.161497	0.201638	0.602615	0.587127	0.249265	0.999462
gene:b2295	yfbV	362.028	700.455	2460.94	1144.37	280.259	185.684	1071.7	2048.72	392.181	390.607	0.450462	0.516436	0.287051	0.442798	0.00284365	0.788573	0.98715	0.249845	0.999462
gene:b1051	msyB	219.18	547.507	293.258	545.812	381.528	181.346	1263.67	219.599	739.696	102.323	0.605625	0.425668	0.502955	0.995463	1.0705	0.424454	0.924829	0.249881	0.999462
gene:b4031	xylE	7.64123	1.99532	1.52132	6.44873	6.10214	6.69857	5.38966	3.72442	10.438	2.43804	0.828566	0.874325	0.0658932	0.258392	0.878659	0.703574	0.476618	0.250461	0.999462
gene:b4231	yjfF	2.11931	38.7962	121.944	5.36031	4.28786	59.9875	7.12042	4.2665	5.21447	1.23528	1.26771	1.29512	1.22553	0.354446	0.872503	1.32636	1.66331	0.250715	0.999462
gene:b2607	trmD	5927.53	577.85	503.038	3212.9	9074.4	1078.73	11260.2	28300.2	7604.79	2712.79	1.16297	1.03132	1.1137	0.60915	0.670538	1.00857	0.974965	0.250992	0.999462
gene:b4341	yjiS	6.73135	0	0	6.64571	20.3138	55.001	6.35556	7.65938	6.80112	0	1.41421	1.41421	0.651334	0.131565	1.41421	1.15475	1.26161	0.251231	0.999462
gene:b1523	yneG	121.729	36.6051	8.05721	65.6649	54.5502	28.4377	112.749	28.0299	91.023	33.2422	0.760312	1.10509	0.444988	0.851057	0.657581	0.836917	0.62087	0.251314	0.999462
gene:b2147	preA	1.24331	6.90215	4.76894	1.93342	4.14718	13.3037	1.39979	1.96862	2.2085	1.31587	0.982487	0.598301	0.742041	0.238821	0.358183	0.70512	1.14476	0.251347	0.999462
gene:b0811	glnH	1811.48	252.995	365.217	6451.5	3270.78	345.088	6557.92	3762.42	2563.06	830.245	1.0676	1.26268	1.14428	0.383072	0.722178	1.31005	0.777066	0.251881	0.999462
gene:b2223	atoE	0.347742	2.60974	14.9646	1.18827	0.999373	5.21786	1.24726	0.78515	1.73429	0.3277	1.08165	1.20614	0.959565	0.32155	0.964708	1.43487	1.03404	0.252267	0.999462
gene:b3226	nanR	86.2518	26.9978	5.69074	84.6672	54.6745	14.8003	103.26	63.2803	120.338	40.2778	0.739939	1.23608	0.81167	0.339496	0.704926	0.802444	0.595934	0.252368	0.999462
gene:b2144	sanA	103.967	7.9588	5.02406	25.5448	54.446	15.7751	60.125	78.2224	32.8028	6.47905	1.21309	0.949355	0.77881	0.184995	0.9477	1.30404	0.669712	0.252637	0.999462
gene:b3465	rsmD	19.1724	6.18807	3.19658	46.5745	24.8763	9.58403	21.5304	77.516	39.0632	14.374	0.724064	1.23256	0.627578	0.799379	0.653399	1.05324	0.797983	0.25271	0.999462
gene:b4034	malE	16.7568	0.802098	0.675418	1.85624	4.5389	5.07733	1.46128	1.06839	7.41273	1.61884	1.28501	0.659621	0.0791844	0.219645	0.90724	1.56106	0.722098	0.25313	0.999462
gene:b3081	fadH	0.150296	1.96951	33.4149	0.469828	0.566485	12.0777	0.256559	0.613438	0.244162	0.221546	1.21368	1.375	1.28749	0.580121	0.0686779	1.81034	2.05087	0.253257	0.999462
gene:b3323	gspA	3.86464	2.56262	4.1346	1.91761	1.64548	13.627	1.80075	3.09993	2.84317	0.364286	0.286488	0.518042	1.10947	0.374911	1.09298	0.338218	1.24858	0.253677	0.999462
gene:b2409	yfeR	3.00236	2.54157	2.10258	3.43539	1.67376	7.60578	4.14794	5.58012	3.39111	0.900499	0.117544	0.340355	0.904047	0.208203	0.820731	0.207806	0.639432	0.254036	0.999462
gene:b0293	ecpA	35.3865	11.99	5.89816	24.7218	31.9423	47.4289	13.9983	38.4956	37.0867	13.3805	0.698398	0.869389	0.275936	0.65997	0.664305	0.675877	0.456279	0.254068	0.999462
gene:b2790	yqcA	17.9277	5.70977	2.7168	22.3497	12.0978	17.6131	29.3204	21.8037	24.6262	5.27548	0.73099	1.10766	0.262524	0.20793	0.915201	0.77607	0.473704	0.254206	0.999462
gene:b2468	aegA	1.64009	1.8896	2.29997	2.4493	5.91092	5.80546	9.88396	1.78498	4.41829	0.513642	0.0999692	0.0444667	0.0127294	0.981553	1.11964	0.179509	0.706958	0.254612	0.999462
gene:b2565	recO	12.5056	8.57738	8.60548	19.433	14.2975	7.39117	10.4227	34.5978	22.5891	3.23735	0.263499	0.546122	0.450328	0.759404	1.05967	0.416354	0.743991	0.254731	0.999462
gene:b0109	nadC	215.887	21.0202	5.861	87.1296	272.685	16.6921	126.043	98.8819	104.547	61.2309	1.16325	1.23594	1.25106	0.170775	0.36952	1.16018	0.768061	0.255202	0.999462
gene:b2261	menC	3.43395	2.44741	1.7522	2.00204	9.18998	3.78384	2.18319	2.94464	16.2036	2.2167	0.23722	0.0941142	0.589297	0.210002	1.07384	0.307773	0.921671	0.25538	0.999462
gene:b0392	ykiA	35.1156	8.71423	31.647	19.092	49.4493	70.4466	42.6012	46.4941	31.479	15.6565	0.851867	0.349937	0.24767	0.0617922	0.474725	0.511817	0.430309	0.255826	0.999462
gene:b2510	yfgJ	147.513	74.5203	93.6004	227.076	52.1906	57.0851	113.849	161.832	219.341	101.005	0.464918	0.58864	0.0633432	0.246148	0.522411	0.503576	0.545212	0.256277	0.999462
gene:b1469	narU	2.72965	1.79227	4.34753	5.60746	3.9168	7.3423	3.37409	1.28881	3.49586	5.05705	0.293162	0.178987	0.430264	0.632446	0.258141	0.468156	0.493403	0.256317	0.999462
gene:b2328	mepA	183.214	24.3531	6.21663	68.6782	98.7949	21.7505	122.763	151.305	128.145	25.9224	1.08236	1.17944	0.903869	0.147279	0.93832	1.12608	0.601253	0.257244	0.999462
gene:b1521	uxaB	9.81775	86.6119	30.5982	7.6943	11.2256	36.3572	13.4255	4.89822	8.61777	1.76382	1.12624	0.845884	0.746939	0.65813	0.933667	1.09171	0.96933	0.257321	0.999462
gene:b1411	ynbD	2.9018	3.82107	5.08485	1.98857	3.84685	9.17985	4.6806	1.8854	4.29676	1.07593	0.193376	0.61905	0.578965	0.602042	0.847795	0.383426	0.682071	0.257474	0.999462
gene:b0761	modE	45.3234	8.65196	8.99637	54.1319	25.5604	5.39866	64.2703	64.3653	64.3102	26.7348	0.960832	1.01114	0.920991	0.00104443	0.583663	0.81597	0.618394	0.257763	0.999462
gene:b3281	aroE	33.2253	20.7057	33.099	35.3231	24.7463	15.2325	27.1533	42.0514	47.3984	18.2546	0.328297	0.0459698	0.336542	0.304446	0.627779	0.217955	0.443546	0.258216	0.999462
gene:b3555	yiaG	112.21	92.3566	220.345	90.3793	53.4476	154.858	41.0452	20.2968	160.66	46.4572	0.137251	0.591519	0.688488	0.478345	0.779786	0.479776	0.776191	0.258921	0.999462
gene:b1104	ycfL	112.185	62.3888	66.7537	62.4885	94.418	30.7419	150.996	101.215	210.449	19.2797	0.403397	0.0466713	0.719492	0.279135	1.17684	0.319134	0.714542	0.258943	0.999462
gene:b1613	manA	499.165	75.0684	15.6862	516.404	597.051	43.5608	510.732	412.886	453.504	258.903	1.04446	1.33083	1.22188	0.149819	0.386306	0.96956	0.525166	0.259002	0.999462
gene:b3237	argR	822.746	173.912	124.757	441.603	337.431	158.322	1058.46	869.946	512.668	134	0.920667	0.791172	0.510937	0.138248	0.828118	0.818632	0.74411	0.259235	0.999462
gene:b0470	dnaX	34.8886	6.07227	6.68048	56.7949	103.468	26.8103	109.456	104.539	107.591	27.0732	0.994912	1.11654	0.832144	0.0324946	0.84558	0.937562	0.513852	0.259361	0.999462
gene:b0231	dinB	7.46801	31.6462	49.1653	19.0492	11.8591	11.2785	11.3464	12.1279	24.5514	7.06246	0.874187	0.624363	0.0354874	0.0470816	0.78235	0.66581	0.455634	0.25941	0.999462
gene:b0581	ybdK	74.5611	118.668	361.8	60.2539	50.84	225.674	107.882	11.0091	209.16	26.051	0.322812	1.01042	0.894178	1.15231	1.10095	0.915767	0.886641	0.259468	0.999462
gene:b3107	yhaL	52.0011	54.9219	13.3303	28.371	94.6416	29.7453	118.191	199.545	228.401	22.683	0.0386319	0.510074	0.737837	0.362099	1.15869	0.533957	0.736692	0.259637	0.999462
transcript:b4634	aaaD-1	1.61742	1.21479	3.18494	1.61514	1.61479	52.3892	4.0942	6.6897	2.71621	0.577056	0.201046	0.462499	1.32964	0.340377	0.918608	0.457022	1.78187	0.259642	0.999462
gene:b3375	frlR	40.8587	24.856	14.0743	49.4415	69.1772	18.661	84.0115	27.8726	94.5354	16.5971	0.344386	0.78747	0.813321	0.709595	0.991802	0.490923	0.672839	0.259731	0.999462
gene:b2098	yegT	5.33067	1.5381	9.64331	2.53581	5.3751	7.9946	4.9922	6.48269	4.43257	1.12272	0.780854	0.825308	0.277084	0.183694	0.842591	0.761993	0.455537	0.260217	0.999462
gene:b0225	yafQ	401.905	324.471	180.788	387.15	180.751	130.871	221.626	207.218	263.243	230.955	0.15076	0.513859	0.226367	0.0475138	0.0923964	0.311947	0.221918	0.260766	0.999462
gene:b2620	smpB	1566.03	263.434	85.283	847.465	985.897	126.669	1487.28	933.695	1114.53	446.836	1.00693	1.1556	1.09219	0.323377	0.604767	0.967771	0.57387	0.260997	0.999462
gene:b3477	nikB	0.152064	0.34269	0.772719	4.70819	2.38884	4.22508	3.52081	1.78261	3.11216	1.15246	0.544889	1.01545	0.392632	0.46351	0.649867	1.44487	0.422847	0.261124	0.999462
gene:b0444	queC	16.7432	8.29484	5.33889	16.0719	25.0911	45.1697	23.7961	22.3734	20.7688	9.86795	0.477185	0.708931	0.404143	0.0435786	0.503191	0.488605	0.468951	0.26116	0.999462
gene:b0700	rhsC	0.571406	1.24332	0.610805	2.4015	4.96912	2.97589	1.86033	1.85632	2.92903	7.46901	0.523622	0.840693	0.354795	0.00152584	0.617472	0.707621	0.592351	0.261172	0.999462
gene:b3179	rlmE	1181.44	864.813	664.684	742.319	1124.58	147.079	1884.68	2361.48	999.982	370.854	0.218828	0.0780329	1.08708	0.158802	0.649036	0.263546	0.743516	0.261376	0.999462
gene:b0879	macB	5.64971	7.84058	9.0791	11.3202	4.38568	8.51599	6.4747	8.55648	9.66567	3.44628	0.229673	0.155368	0.452743	0.195865	0.670804	0.279683	0.366413	0.261778	0.999462
gene:b1481	bdm	681.885	54.255	326.562	78.2489	303.89	149.808	104.625	17.0991	1161.67	1016.64	1.20575	0.867486	0.480286	1.01689	0.0941571	1.02259	1.08735	0.262375	0.999462
gene:b0218	yafU	10.967	0.868782	6.33095	2.63621	13.8335	15.205	5.40479	21.3434	2.70399	3.35896	1.2066	0.582699	0.0667939	0.842696	0.152775	0.858971	0.736686	0.262837	0.999462
gene:b0433	ampG	24.1326	1.60378	1.74071	3.73049	14.7724	38.3782	16.1948	13.1322	6.96934	3.3124	1.23796	0.514325	0.628095	0.147685	0.502998	1.401	0.792911	0.263156	0.999462
gene:b0122	yacC	5489.2	96.5477	251.699	1474.8	3261.7	258.132	3110.13	1765.38	1579.69	1418.49	1.36533	1.00187	1.20679	0.390065	0.0760365	1.37708	0.594256	0.263172	0.999462
gene:b1116	lolC	49.232	2.04532	6.2365	26.2066	29.0212	5.98542	36.9363	34.5476	40.8702	13.3533	1.30139	0.870508	0.93061	0.0472572	0.717674	1.03263	0.522596	0.263364	0.999462
gene:b3387	dam	867.496	150.577	36.7695	452.789	452.961	83.2935	882.331	752.314	658.211	188.938	0.995878	1.20178	0.974889	0.112484	0.783395	0.98484	0.633329	0.263411	0.999462
gene:b0722	sdhD	8.01005	77.8646	172.509	1.88885	137.778	106.553	2.92092	47.2823	1.57031	4.58027	1.15039	1.38358	0.180734	1.24965	0.692085	1.2216	1.18171	0.263711	0.999462
gene:b2744	umpG	31.7265	37.5691	23.8127	32.4812	106.296	12.8333	45.599	51.8983	105.394	10.3876	0.119238	0.21777	1.10952	0.0913723	1.16046	0.181013	0.767338	0.263755	0.999462
gene:b3216	yhcD	39.7786	10.7013	5.52539	9.54448	12.2171	12.5111	20.6716	16.6735	13.2515	5.8827	0.814612	0.377167	0.016814	0.151403	0.54463	0.961167	0.36527	0.264152	0.999462
gene:b1459	yncI	8.98536	6.04396	3.14226	3.67633	5.42521	6.87911	4.63411	12.6287	1.99782	0.615397	0.276777	0.110769	0.167106	0.654937	0.748136	0.4881	0.788785	0.264339	0.999462
gene:b1759	nudG	13.5517	3.72978	3.86462	9.4123	10.5825	14.1756	10.8895	16.9539	23.3055	7.78091	0.803768	0.590921	0.205242	0.308021	0.70626	0.621508	0.399649	0.264765	0.999462
gene:b0003	thrB	341.808	16.296	22.8302	761.997	2147.04	33.0214	190.568	455.135	2056.34	1060.26	1.2855	1.33194	1.37137	0.579453	0.451989	1.23188	0.93872	0.265266	0.999462
gene:b1054	lpxL	16.0694	6.92496	12.714	33.048	24.3199	4.56938	56.4637	132.806	40.466	8.68314	0.562407	0.628395	0.966845	0.570426	0.914518	0.653148	1.06432	0.265275	0.999462
gene:b1330	ynaI	15.0327	35.8399	2.13969	14.0194	8.18575	8.75002	17.1684	27.2904	10.7275	3.24504	0.578422	1.03969	0.0471191	0.321976	0.757328	0.835632	0.677388	0.265423	0.999462
gene:b3253	acuI	56.4281	15.3182	34.3098	35.6776	54.4648	13.5771	59.9383	21.6724	143.12	11.6596	0.81033	0.0276387	0.849828	0.663101	1.20115	0.474129	0.980931	0.265503	0.999462
gene:b4112	basS	25.2282	16.3096	17.2914	27.6133	47.6174	15.1854	35	23.3925	38.5466	13.1533	0.303646	0.325074	0.730314	0.281123	0.694615	0.261593	0.47758	0.265504	0.999462
gene:b3944	yijF	3.02716	1.59403	0.240707	1.02469	4.21703	7.36394	1.36775	1.03299	1.86597	0.83328	0.438578	0.876183	0.384286	0.197198	0.541056	0.799168	0.920546	0.265681	0.999462
gene:b2436	hemF	14.4853	7.22575	8.00522	23.256	16.5758	7.07306	28.4094	44.6803	22.5109	15.5378	0.472872	0.689924	0.568269	0.314826	0.25918	0.560761	0.579866	0.265763	0.999462
gene:b3706	mnmE	41.1173	44.1185	22.2843	37.513	77.1442	18.0263	48.62	62.7243	63.8655	15.4776	0.0497952	0.360161	0.87848	0.179142	0.862467	0.267511	0.537072	0.266245	0.999462
gene:b1314	ycjR	0.546136	0.306357	0.34426	1.16723	1.08164	5.33042	1.61751	0.613429	3.04331	0.288503	0.397773	0.770005	0.937091	0.636497	1.1693	0.673967	0.951248	0.266574	0.999462
gene:b3683	glvC	0.990282	1.3215	0.691257	1.16761	2.05219	5.55064	2.22305	1.42129	1.57109	0.215011	0.20262	0.362406	0.650752	0.311129	1.07373	0.25948	0.828307	0.266662	0.999462
gene:b4262	lptG	18.507	14.4099	32.2696	23.5398	45.9453	10.8398	23.9171	33.5868	25.3674	12.7725	0.176024	0.221214	0.874291	0.23781	0.467014	0.346788	0.517071	0.266806	0.999462
gene:b2051	wcaH	0.405051	0.222107	1.16826	0.596612	100.302	6.11747	0.764619	0.450734	2.03235	27.6424	0.412531	0.458069	1.25162	0.365244	1.2205	0.685218	1.71753	0.266953	0.999462
gene:b1912	pgsA	20.3671	11.6146	0.636023	27.1497	12.3642	8.12987	14.2876	13.1235	17.5825	7.28923	0.387031	1.34947	0.292194	0.0600591	0.585278	0.767165	0.319007	0.267189	0.999462
gene:b4464	ygfQ	2.31067	1.24887	2.16093	2.04762	1.20494	9.16514	1.47841	1.96384	2.16588	0.369698	0.421856	0.0380759	1.08557	0.199434	1.00182	0.24433	1.18109	0.267297	0.999462
gene:b1412	azoR	35.8507	19.0933	17.3423	17.8469	42.3827	6.11664	32.143	23.4262	34.5052	8.24125	0.431322	0.0202793	1.0575	0.221839	0.86891	0.395358	0.601118	0.267343	0.999462
gene:b2037	wzxB	487.547	69.2301	41.6232	208.553	232.76	31.9812	279.556	352.704	99.9508	74.1604	1.06252	0.943632	1.07253	0.163614	0.209482	1.01154	0.717484	0.267986	0.999462
gene:b0002	thrA	344.689	6.97613	12.5793	466.308	1964.91	19.0974	128.495	264.424	2127.6	612.44	1.3581	1.33992	1.38699	0.489242	0.782018	1.12606	1.11061	0.26805	0.999462
gene:b2949	yqgF	52.6785	10.8167	9.83992	68.6837	38.5517	12.3776	133.913	103.469	83.753	18.0723	0.932378	1.05978	0.726807	0.181371	0.912215	0.839301	0.761276	0.268197	0.999462
gene:b3675	yidG	23.1771	10.6104	12.6959	29.5507	22.1953	20.2019	16.1032	17.0214	32.1596	13.2482	0.525993	0.564218	0.0664924	0.0392014	0.58899	0.469453	0.330766	0.268395	0.999462
gene:b3213	gltD	67.7519	4.84891	2.53247	90.7206	180.885	8.44078	60.1131	78.2988	167.725	57.7399	1.22531	1.3374	1.28811	0.185811	0.689874	1.0762	0.735527	0.268486	0.999462
gene:b2143	cdd	14.4024	44.9499	19.9583	84.6257	69.4029	19.1548	92.8064	44.6915	53.9222	22.7941	0.727869	0.87445	0.802432	0.494878	0.573826	0.780408	0.55648	0.268517	0.999462
gene:b2630	rnlA	809.158	109.188	696.411	158.988	298.491	50.4211	316.286	327.044	322.137	182.61	1.07792	0.88851	1.00548	0.023649	0.39093	0.813491	0.447239	0.268572	0.999462
gene:b3320	rplC	7873.51	95.1992	81.8953	3749.67	16733.5	298.782	12123	36254.5	5104.18	795.317	1.38042	1.35376	1.3646	0.705433	1.03291	1.25705	1.14173	0.268836	0.999462
transcript:b4623	insO-1	5.16389	1.74777	1.45316	4.29369	6.35962	6.35387	5.10791	4.3118	4.11672	1.25548	0.698982	0.699012	0.000639614	0.119523	0.753212	0.582903	0.413098	0.269103	0.999462
gene:b1657	ydhP	17.5395	13.6278	2.74309	24.1386	11.9759	12.4529	16.1124	22.4858	8.41399	11.5016	0.177493	1.12559	0.0276141	0.233517	0.219252	0.61777	0.354714	0.269385	0.999462
gene:b4282	yjhE	18.6517	3.73943	0	15.2472	18.5052	1.55586	9.37183	15.8454	7.78697	4.74105	0.941852	1.41421	1.19485	0.363046	0.343836	0.950916	0.672599	0.269478	0.999462
gene:b2307	hisM	401.258	79.297	93.239	574.929	144.558	67.4523	208.675	287.543	199.162	33.3269	0.947491	1.01952	0.514333	0.224773	1.00876	0.844949	0.604797	0.269514	0.999462
gene:b3847	pepQ	97.8891	31.6801	47.0597	92.0214	186.63	29.497	150.07	52.561	170.107	52.4976	0.722654	0.457183	1.02819	0.68054	0.747176	0.488193	0.649747	0.269831	0.999462
gene:b4096	phnL	0	1.00286	1.07822	0.113036	0.573785	4.62267	0.332148	0.655815	1.89756	0.240843	1.41421	1.14583	1.1019	0.463311	1.09565	1.04065	1.22141	0.269878	0.999462
gene:b2183	rsuA	98.2454	17.4919	12.5411	77.6635	58.2234	10.4881	118.23	77.5644	99.8365	34.239	0.986741	1.02098	0.982483	0.293726	0.691915	0.834962	0.60799	0.270435	0.999462
gene:b3981	secE	339.501	107.695	270.835	226.144	618.126	71.8079	310.936	726.561	484.893	123.733	0.733064	0.127174	1.11983	0.566539	0.839197	0.412816	0.682171	0.270846	0.999462
gene:b4656	yjhY	328.57	187.072	78.2031	283.053	344.945	73.9291	724.181	250.119	253.922	53.4481	0.388076	0.801928	0.915011	0.688109	0.922383	0.50625	0.859639	0.271054	0.999462
gene:b4000	hupA	117.618	10.5785	13.178	21.5038	65.4076	58.4524	60.4624	87.7436	86.6345	40.4207	1.18082	0.3395	0.0794134	0.260323	0.514392	1.26418	0.272195	0.271075	0.999462
gene:b3946	fsaB	4.09438	4.67116	2.81956	4.06685	11.2561	6.77472	4.00102	6.52232	10.769	1.82615	0.0930565	0.256147	0.351489	0.338833	1.00412	0.199434	0.538673	0.271173	0.999462
gene:b2466	ypfG	4.02063	5.44006	28.9024	8.56349	31.0727	24.5909	11.357	7.96726	12.4659	9.2139	0.212181	0.767727	0.164679	0.248072	0.212134	0.989067	0.585906	0.271197	0.999462
gene:b2608	rimM	2570.46	131.853	201.131	1349.03	3438.33	318.527	3837.47	12850	2753.14	986.678	1.27621	1.04723	1.1744	0.763785	0.667988	1.08126	1.1252	0.271412	0.999462
gene:b1750	ydjX	169.57	35.5315	26.6962	193.858	74.7008	23.1024	633.883	114.002	96.7683	47.3086	0.924221	1.07186	0.746102	0.983069	0.485481	0.823077	1.40673	0.271906	0.999462
gene:b3581	sgbH	0.120909	0.530018	0	0.236638	0	1.5259	0	0.135755	0.122062	0	0.888836	1.41421	1.41421	1.41421	1.41421	1.02304	2.0358	0.272228	0.999462
transcript:b4600	ydfJ-1	2.52e-78	1.28e-39	2.14e-19	1.01e-18	3.88e-111	4.53e-23	1.01e-31	0.06684	1.42e-37	2.02e-55	1.41421	0.919701	1.41421	1.41421	1.41421	1.5688	2.44949	0.272228	0.999462
transcript:b4552	yrhC-1	18.4563	11.1252	4.17614	9.55141	62.7637	15.7872	23.2813	12.1748	12.6014	1.70573	0.350481	0.553761	0.845755	0.442997	1.077	0.544206	1.00211	0.272338	0.999462
gene:b4023	yjbD	1506.29	130.439	48.1302	1594.97	1525.98	58.4517	898.103	394.244	859.482	296.781	1.1888	1.33136	1.30987	0.551372	0.688234	1.03073	0.79001	0.272438	0.999462
gene:b4306	yjhP	1.29604	5.10553	1.20027	2.24521	3.00689	4.48341	11.7318	18.4142	3.75556	1.64712	0.84158	0.428901	0.278776	0.313486	0.551908	0.741146	0.911932	0.272959	0.999462
gene:b1450	mcbR	27.7777	2.48089	15.5675	1.85666	4.14614	8.85887	3.37784	4.32549	22.6588	1.90013	1.18231	1.11283	0.51248	0.173974	1.19538	1.03326	1.02892	0.273083	0.999462
gene:b1780	yeaD	1187.6	158.45	10.4805	82.7427	283.73	48.8548	447.564	101.389	277.217	36.5087	1.08127	1.09623	0.998734	0.891817	1.08507	1.54287	0.820416	0.2731	0.999462
gene:b4328	iadA	34.3762	3.48468	4.36662	48.9572	111.56	6.75969	34.2692	37.1948	45.3772	29.164	1.15389	1.1826	1.25262	0.0578952	0.307601	0.991006	0.806653	0.273134	0.999462
gene:b1704	aroH	81.3383	20.9672	4.009	154.885	101.058	13.9913	136.751	195.799	47.8367	24.2716	0.834536	1.34285	1.07024	0.25111	0.462167	1.04632	0.821365	0.273218	0.999462
gene:b4366	bglJ	842.217	61.4808	3.04281	208.238	9.40777	27.862	34.2165	7.77869	223.152	7.47526	1.22179	1.37348	0.700252	0.890309	1.32254	1.38276	1.64159	0.273634	0.999462
gene:b1043	csgC	13.6683	0.962544	4.70958	2.17158	3.52915	1.76901	5.90198	6.93973	8.11542	2.83896	1.22814	0.521609	0.469826	0.114284	0.681192	1.06791	0.51695	0.273697	0.999462
gene:b4325	yjiC	7.44285	2.27997	2.09198	9.54209	6.83321	6.72328	15.5107	6.30931	4.27736	1.38787	0.750957	0.90562	0.0114679	0.596367	0.721305	0.700728	0.691197	0.273738	0.999462
gene:b1036	ycdZ	20.0562	8.71483	8.71405	15.8116	29.5428	6.6746	32.1394	62.3066	33.7118	6.81054	0.557475	0.409263	0.892955	0.451717	0.938843	0.420125	0.723613	0.273884	0.999462
gene:b0427	yajR	8.65292	6.26475	3.69416	6.78164	22.9577	45.0094	17.906	31.4808	6.38863	2.00533	0.226401	0.416804	0.458837	0.388721	0.738498	0.322187	0.761636	0.274132	0.999462
gene:b1803	yeaX	2.50367	1.65625	2.42859	2.97097	1.57652	7.89622	3.77351	5.37395	2.48469	1.14459	0.28809	0.142056	0.943487	0.247431	0.522194	0.22795	0.692075	0.27455	0.999462
gene:b0661	miaB	34.4546	8.27682	7.54294	12.9075	45.3643	7.39969	25.8366	106.478	20.3338	5.74327	0.866364	0.370977	1.01755	0.861917	0.791275	0.801755	1.07325	0.274828	0.999462
gene:b3635	mutM	6.7711	4.84188	2.86461	3.41557	9.41444	11.3778	3.78454	11.095	5.40828	1.26018	0.234938	0.124069	0.133541	0.694817	0.879708	0.389823	0.593024	0.274858	0.999462
gene:b4506	ykgO	18.0708	93.9079	30.5373	52.1674	53.3991	346.087	16.8491	61.5236	36.5837	0	0.95777	0.369865	1.03614	0.806139	1.41421	0.683893	1.51105	0.275308	0.999462
gene:b3509	hdeB	43293.6	35723.7	8015.64	41615	45394.9	13906.6	174574	7609.63	130046	18625	0.135482	0.957406	0.750928	1.29607	1.05988	0.51059	1.08037	0.275688	0.999462
gene:b3201	lptB	70.9317	63.6433	65.4696	90.3403	161.39	25.2609	141.076	155.676	189.288	35.7915	0.0765919	0.22574	1.03142	0.0695784	0.964445	0.168437	0.590093	0.275711	0.999462
transcript:b0542	renD-1	22.3243	4.50666	0.480959	4.41901	17.0915	33.4614	5.45872	27.3846	14.6388	3.44171	0.939137	1.13659	0.457947	0.944115	0.875809	1.2324	0.70029	0.275721	0.999462
transcript:b0240	crl-1	1.48e-08	4.8e-07	0	3.84e-07	4.98e-07	5.66502	1.74e-07	6.28e-07	2.17e-07	4.45e-08	1.32961	1.41421	1.41421	0.800565	0.932894	1.13031	2.44949	0.275814	0.999462
gene:b2876	yqeC	2.93037	85.1474	17.8369	1.80824	7.04674	149.846	5.02589	1.76757	2.36978	1.05235	1.32011	1.15387	1.28718	0.678294	0.544435	1.46646	2.14736	0.276217	0.999462
gene:b3937	yiiX	23.0381	10.0301	4.2453	20.1205	26.4421	11.9156	29.9954	78.3744	17.6994	12.3285	0.556308	0.921411	0.535579	0.63134	0.252951	0.60921	0.850884	0.2763	0.999462
gene:b4557	yidD	650.153	10.4753	1.70315	209.813	535.252	14.1026	181.15	1045.51	201.472	109.356	1.36936	1.39144	1.3416	0.996519	0.419112	1.39282	1.10559	0.276313	0.999462
gene:b1565	ydfV	50.2207	27.9657	4.13552	19.7428	25.7706	23.0844	20.0403	32.2421	17.8365	7.92726	0.402542	0.924354	0.0777579	0.330053	0.543934	0.752756	0.387114	0.276485	0.999462
gene:b1003	yccJ	1273.36	1727.1	2025.15	1656.1	820.979	949.721	1342.69	277.325	4339.33	353.098	0.213862	0.141777	0.102823	0.930024	1.20138	0.185133	1.12674	0.276597	0.999462
gene:b1944	fliL	107.382	1.85595	3.71115	0.838319	1.88597	2.34953	2.01227	1.19683	6.71605	0.674581	1.36616	0.893027	0.154781	0.359355	1.15605	1.85036	0.875663	0.276675	0.999462
gene:b3262	yhdJ	8.10525	1.82444	1.47234	4.51724	3.70647	10.4507	4.80991	4.98319	3.06682	1.19413	0.89453	0.718938	0.673707	0.0250232	0.621548	0.770934	0.666533	0.276737	0.999462
gene:b4090	rpiB	11.0676	9.6912	17.6168	12.6597	21.049	65.9351	19.4868	16.5828	21.8078	4.04149	0.0937686	0.231546	0.729772	0.11386	0.971994	0.271055	0.853218	0.276742	0.999462
gene:b0031	dapB	367.773	16.2431	17.8462	774.722	737.321	16.8688	97.6322	68.6602	281.83	90.3525	1.29458	1.35053	1.35095	0.246389	0.727573	1.22568	1.25797	0.277088	0.999462
gene:b2367	emrY	1.42452	1.40027	1.13627	1.41575	1.43389	5.95735	0.868776	1.49992	0.517154	0.428376	0.0121406	0.154875	0.865503	0.37682	0.132784	0.103395	1.17297	0.277357	0.999462
gene:b0080	cra	235.082	78.1811	13.5654	232.163	262.542	43.8709	92.6093	100.672	150.506	169.615	0.708323	1.25807	1.00925	0.0589937	0.0844187	0.798345	0.557084	0.277512	0.999462
gene:b0004	thrC	95.0068	5.77169	10.689	141.559	364.92	11.316	56.9677	92.4952	279.24	258.926	1.25223	1.21564	1.32914	0.33616	0.0533819	1.04891	0.803464	0.27759	0.999462
gene:b4059	ssb	18.9287	6.19834	10.4804	21.6096	30.4087	21.7923	16.2755	10.686	22.0457	8.83234	0.716497	0.490466	0.233433	0.293186	0.605172	0.502636	0.43929	0.277618	0.999462
gene:b0596	entA	31.0035	10.4316	5.39896	12.9712	3.58948	56.7015	2.77375	1.1578	107.594	0.320871	0.702136	0.582943	1.24582	0.581272	1.4058	0.746055	1.54903	0.27769	0.999462
gene:b4533	ynfO	193.249	56.3002	63.4669	56.0345	117.235	274.346	217.258	46.2035	126.498	14.012	0.776099	0.0879571	0.567414	0.91819	1.13216	0.730655	0.747067	0.277713	0.999462
gene:b1589	ynfG	38.6955	8.53636	6.74101	10.5702	133.069	5.05036	168.289	21.4976	47.0338	16.1109	0.903023	0.31282	1.31079	1.09383	0.692561	0.937108	1.05191	0.277823	0.999462
gene:b2355	yfdL	1.65052	0.334011	0.846967	1.17129	0.746176	4.51479	0.557472	1.84056	0.600695	0	0.938169	0.227256	1.01305	0.756687	1.41421	0.553231	1.19932	0.278146	0.999462
gene:b1956	yedQ	29.8246	27.8128	52.5778	32.2434	21.4716	13.3544	30.7068	18.1374	52.2138	12.9141	0.0493623	0.339033	0.329623	0.363929	0.85337	0.321579	0.601923	0.278656	0.999462
gene:b1254	yciB	423.382	156.506	263.999	957.562	191.443	71.8089	373.878	979.246	262.291	416.355	0.650849	0.802945	0.642685	0.632699	0.32105	0.789283	0.830697	0.278749	0.999462
gene:b1414	ydcF	61.5362	21.9262	12.0987	32.2453	71.0307	24.808	93.5622	60.7504	57.2582	61.7855	0.671164	0.642513	0.682071	0.300707	0.0537834	0.668812	0.362213	0.27905	0.999462
gene:b1001	yccE	1.93701	0.637586	1.10002	0.612447	0.799843	2.70869	1.08479	2.86956	0.888734	0.11556	0.713768	0.402654	0.769415	0.638296	1.08876	0.577413	0.791768	0.279399	0.999462
gene:b0791	ybhQ	34.6636	17.6552	228.984	26.338	17.7597	47.2693	18.1439	16.7047	37.2977	21.7272	0.459749	1.12244	0.641758	0.0584051	0.373063	1.32128	0.481452	0.279555	0.999462
gene:b2809	ygdI	445.17	161.171	1056.14	354.408	306.16	666.285	101.76	100.477	509.546	211.676	0.662392	0.703556	0.523725	0.00897183	0.584081	0.766597	0.726492	0.27965	0.999462
gene:b0899	ycaM	5.64189	2.0711	3.68263	2.21266	2.43631	4.38906	6.27813	5.25099	2.37915	1.42166	0.654721	0.352629	0.404609	0.125994	0.356265	0.488377	0.51468	0.279657	0.999462
gene:b0439	lon	143.321	182.873	81.7211	106.619	450.847	365.077	20.2055	195.059	266.681	87.5362	0.171478	0.186954	0.148662	1.14873	0.715236	0.343088	0.708702	0.279951	0.999462
gene:b0555	rrrD	66.8167	12.4591	22.4317	34.4096	23.4346	48.8946	47.8274	58.6312	18.1449	19.7564	0.969694	0.298011	0.497806	0.143519	0.06013	0.694362	0.488905	0.280248	0.999462
gene:b4441	glmY	154.193	126.954	138.67	218.019	38.381	228.193	90.1899	50.95	86.7933	148.282	0.137016	0.314606	1.00698	0.393182	0.369916	0.254628	0.65915	0.280452	0.999462
gene:b2449	yffR	20.3166	21.9283	37.4829	24.6546	79.9027	97.8193	184.335	56.216	57.7666	6.24365	0.0539542	0.291965	0.14257	0.753219	1.13832	0.298893	0.740254	0.280533	0.999462
gene:b0345	lacI	26.1454	19.0663	25.9654	16.3328	51.0353	237.152	37.6798	28.2781	32.5152	4.03258	0.221433	0.32206	0.913325	0.201583	1.10213	0.22636	1.31569	0.28067	0.999462
gene:b0126	can	3633.52	542.581	268.535	356.878	5650.73	734.144	295.237	3594.21	1710.81	379.65	1.04673	0.199765	1.089	1.19952	0.900541	1.35466	1.04221	0.280839	0.999462
gene:b3560	glyQ	49.7753	4.91944	10.3397	69.3904	80.4192	10.6595	73.1857	96.1224	94.178	30.9454	1.15981	1.04741	1.08319	0.191588	0.71469	0.926154	0.549557	0.281857	0.999462
gene:b0123	cueO	16.1157	2.47915	9.03232	83.6513	11.0819	8.97211	9.08886	11.2259	42.4675	3.57768	1.03711	1.13857	0.148783	0.14877	1.19445	1.35284	0.97388	0.282166	0.999462
gene:b0238	gpt	678.062	14.1286	7.89164	60.5065	268.597	21.0188	185.682	756.504	85.2303	17.553	1.35648	1.08788	1.20894	0.856799	0.931184	1.7151	1.25573	0.28233	0.999462
gene:b4476	gntU	2.31203	0.825935	2.76321	2.92173	2.22756	7.19794	3.36724	7.08995	3.35785	0.267439	0.669751	0.0394342	0.745762	0.503453	1.20556	0.433162	0.700106	0.282346	0.999462
gene:b2461	eutP	0.611204	1.58327	2.29431	1.19674	0.815395	16.6135	0.383059	1.13874	0.614612	0.221152	0.626441	0.444622	1.28189	0.702257	0.665782	0.496659	1.98055	0.28283	0.999462
gene:b2760	casA	10.2736	3.64194	1.32203	5.00881	5.51433	10.3163	3.07679	4.97487	5.46379	1.59939	0.673965	0.823571	0.428979	0.333383	0.773743	0.749429	0.574235	0.283017	0.999462
gene:b2313	cvpA	182.696	11.4664	5.22374	37.6692	28.9609	9.30184	35.7569	332.691	24.8159	19.3451	1.24718	1.06975	0.726611	1.13972	0.175197	1.40862	1.68325	0.283446	0.999462
gene:b4039	ubiC	120.905	88.7539	105.918	126.655	347.937	42.3062	102.639	175.214	142.424	89.1732	0.216869	0.126096	1.10758	0.369392	0.325168	0.153421	0.714623	0.283474	0.999462
transcript:b4038	yjbI-1	2.74687	0.043421	0.622144	0.190474	0.64058	2.73268	0.405274	1.21241	0.272668	0.302946	1.3702	0.751243	0.877097	0.705615	0.0743894	1.39335	1.02412	0.283921	0.999462
gene:b3234	degQ	57.729	19.8279	23.3727	25.8708	46.636	14.5274	69.5885	31.4484	88.8875	16.7494	0.691109	0.0717424	0.742412	0.533847	0.965749	0.552958	0.667775	0.284401	0.999462
gene:b1533	eamA	19.4549	1.98118	14.5053	9.59861	13.9643	10.6006	21.8904	24.3753	12.7754	6.2037	1.1528	0.287883	0.19365	0.0759565	0.489685	0.654321	0.461041	0.284414	0.999462
gene:b0007	yaaJ	19.5428	11.0261	3.73166	13.649	26.8379	9.02033	42.8543	10.4871	17.8976	3.71805	0.394009	0.806945	0.702708	0.858135	0.927703	0.546872	0.779219	0.284559	0.999462
gene:b4149	blc	32.8977	6.03025	103.904	7.69329	8.49634	9.29842	10.3755	4.42765	76.7551	9.3809	0.976068	1.21923	0.0637442	0.568226	1.10618	1.21866	1.41414	0.28478	0.999462
gene:b0399	phoB	6.08995	7.31234	4.55536	6.44945	10.9124	38.5498	13.4885	15.9754	8.39554	2.53024	0.128987	0.243407	0.790203	0.119367	0.759194	0.188716	0.830636	0.285552	0.999462
gene:b0063	araB	0.222881	6.42622	16.6313	0.434125	2.61713	16.6852	0.526477	0.74306	1.57007	0.117209	1.3194	1.34226	1.03072	0.241265	1.21773	1.29758	1.73008	0.285553	0.999462
gene:b3100	yqjK	186.628	328.33	228.172	202.571	77.9117	124.113	228.204	118.913	441.616	112.348	0.389152	0.0840531	0.323418	0.44527	0.840588	0.269069	0.739935	0.285739	0.999462
gene:b2308	hisQ	91.6968	20.3088	24.3088	175.356	43.5389	18.1018	45.0965	104.845	60.6015	9.77355	0.901365	1.06986	0.5836	0.563534	1.02141	0.933652	0.722735	0.285827	0.999462
gene:b0980	appA	35.5626	252.8	8.72351	267.644	15.6547	140.163	182.675	48.2818	248.107	37.7125	1.0654	1.32493	1.13005	0.822927	1.04102	0.977628	0.828945	0.286365	0.999462
gene:b3887	dtd	40.047	30.6057	27.8565	41.2432	66.2515	12.1925	30.2761	24.8957	113.878	12.3557	0.188981	0.273976	0.974593	0.137915	1.13737	0.191842	0.920234	0.286547	0.999462
gene:b0183	rnhB	43.9171	9.45022	4.18113	46.4527	91.0944	10.4746	75.3728	85.1631	51.4141	32.9994	0.913359	1.18065	1.12252	0.086246	0.308509	0.856942	0.550913	0.286648	0.999462
gene:b2310	argT	10.5882	7.22098	213.772	19.3132	24.6598	28.3039	21.0959	26.1116	5.89104	2.91961	0.267388	1.17985	0.0973032	0.150257	0.47695	1.60749	0.602992	0.286715	0.999462
gene:b2948	yqgE	157.665	29.9857	25.5685	191.818	84.0247	14.8847	309.782	229.775	194.409	64.0058	0.962244	1.08154	0.988569	0.209703	0.713651	0.849372	0.756094	0.287004	0.999462
gene:b2494	bepA	91.0027	39.0836	77.6364	68.3026	174.826	20.277	119.283	69.286	140.946	42.2406	0.564431	0.0904487	1.12026	0.374963	0.762013	0.319051	0.636833	0.287241	0.999462
gene:b3326	gspE	8.86699	4.30219	1.04489	17.0337	11.6509	7.55431	1.77806	2.90051	9.7689	3.29143	0.490205	1.25074	0.30166	0.339288	0.701401	0.88769	0.662386	0.287252	0.999462
gene:b1915	yecF	20.814	0	0	4.69987	47.3991	8.71439	56.2867	104.752	17.6077	0	1.41421	1.41421	0.974961	0.425614	1.41421	1.54824	0.995678	0.287743	0.999462
gene:b0593	entC	58.0421	22.7144	12.5003	31.0763	3.70462	35.4957	1.97799	0.874851	48.9502	0.296272	0.618661	0.602856	1.14691	0.546849	1.3972	0.62773	1.40497	0.288134	0.999462
gene:b1634	dtpA	86.1684	23.7016	2.60289	126.728	64.7417	12.1059	213.408	140.269	88.9528	29.1924	0.804054	1.35729	0.968648	0.292454	0.71534	0.953284	0.820502	0.288231	0.999462
gene:b3097	yqjC	3206.86	4470.98	2523.45	2752.04	1164.68	978.084	3798.03	1418.6	5000.7	634.546	0.232844	0.0612787	0.123152	0.645057	1.09572	0.268494	0.826399	0.288277	0.999462
gene:b2146	preT	4.85806	52.2828	4.53765	6.6886	24.2312	38.5165	7.44811	9.25192	6.31055	3.76965	1.17374	0.270963	0.321963	0.152753	0.356479	1.37375	0.913958	0.288556	0.999462
gene:b2619	ratA	37.1465	14.6331	4.21152	25.2066	29.159	8.49236	22.5263	37.0299	32.3084	16.5235	0.61489	1.00929	0.776255	0.344401	0.457144	0.695998	0.436075	0.28857	0.999462
gene:b3889	yiiE	7.76843	17.4566	3.76321	0	15.7583	27.2403	5.50289	13.0786	5.91927	2.14773	0.543157	1.41421	0.37764	0.576578	0.661183	1.03617	0.792274	0.288664	0.999462
gene:b1868	yecE	146.561	10.1061	5.36913	72.8731	624.585	16.6264	96.3088	60.0997	84.9483	53.0772	1.23176	1.22012	1.34087	0.327395	0.326552	1.12633	1.48298	0.288799	0.999462
gene:b0632	dacA	343.195	16.0154	11.8548	70.9838	1370.67	117.568	479.074	439.368	181.982	84.613	1.28811	1.00945	1.19077	0.0611392	0.516516	1.42468	1.08308	0.289835	0.999462
gene:b4600	ydfJ	43.9857	18.5038	10.2585	12.5765	11.9049	11.5541	17.6615	18.9153	10.2181	15.124	0.576686	0.143558	0.0211478	0.0484772	0.273773	0.726497	0.249827	0.29002	0.999462
gene:b1099	holB	36.06	17.2454	13.8047	55.2533	29.9122	16.8024	56.7894	142.827	49.2861	27.178	0.499159	0.848811	0.396879	0.609547	0.408892	0.625394	0.855973	0.290172	0.999462
gene:b1236	galU	205.333	87.0708	74.46	64.5882	281.71	24.7694	160.814	84.4908	155.984	55.8494	0.571976	0.100403	1.18562	0.440013	0.668505	0.60844	0.730679	0.290331	0.999462
gene:b0650	hscC	3.62249	2.33611	5.72525	4.5405	5.82207	40.9092	8.00794	6.62376	4.68788	0.742599	0.305309	0.163212	1.06183	0.133787	1.02744	0.353486	1.329	0.290382	0.999462
gene:b0639	nadD	201.24	49.8005	33.7853	77.4215	267.814	167.693	240.456	156.882	146.475	48.7776	0.85312	0.55492	0.325121	0.297458	0.707622	0.838706	0.451652	0.290971	0.999462
gene:b1624	ydgJ	23.3091	6.37276	4.57536	20.7316	16.5334	24.726	13.8697	22.2672	34.3686	7.22157	0.806944	0.902849	0.280811	0.328635	0.923095	0.701143	0.476596	0.290985	0.999462
gene:b4482	yigE	4.16996	1.26822	3.6659	5.16112	5.15907	9.08186	7.84403	6.12451	4.53487	4.39481	0.754605	0.239555	0.389558	0.174089	0.0221816	0.463554	0.307616	0.291193	0.999462
gene:b0129	yadI	99.0402	212.755	92.6721	148.88	110.192	143.697	230.583	213.499	118.505	63.6413	0.515778	0.32908	0.18663	0.0544053	0.425971	0.402018	0.436881	0.291439	0.999462
gene:b0512	allB	1.15315	1.91745	1.74308	1.30497	2.58367	30.3079	5.03723	3.31369	1.48187	0.540328	0.35201	0.203271	1.19204	0.291878	0.658462	0.235157	1.58378	0.291597	0.999462
gene:b2597	raiA	480.06	4930.62	1821.02	826.507	3286.9	5621.19	3070.59	937.52	896.338	1255.88	1.16326	0.531233	0.370583	0.752628	0.236254	1.0054	0.739524	0.291714	0.999462
gene:b3178	ftsH	203.538	172.023	228.961	126.143	212.442	49.075	308.364	432.364	219.523	72.0987	0.118673	0.409476	0.883445	0.236743	0.714931	0.242509	0.668604	0.291912	0.999462
gene:b1503	ydeR	4.32822	4.54828	1.60918	1.96908	5.70305	6.10974	4.8599	11.157	1.11288	0.594202	0.0350602	0.142241	0.0486885	0.556003	0.429693	0.494312	0.782216	0.292016	0.999462
gene:b2496	hda	8.90912	4.47138	3.34232	2.2103	14.8184	7.52097	7.39738	18.2221	15.3488	1.54923	0.469034	0.288318	0.46197	0.597532	1.1549	0.619642	0.584849	0.292036	0.999462
gene:b3317	rplB	1698.81	35.0685	36.812	1196.46	4759.09	84.5163	3320.97	10499.7	1843.28	288.42	1.35701	1.32979	1.36486	0.734571	1.03153	1.133	1.11988	0.292343	0.999462
gene:b0263	afuB	0.389207	2.95802	2.1802	6.85949	5.78417	31.2233	8.84681	11.069	5.90481	4.48797	1.08533	0.732051	0.972138	0.157797	0.192799	0.88137	0.899221	0.292798	0.999462
gene:b2887	ygfT	0.763811	0.561396	1.87117	1.00075	0.347468	6.72656	0.728449	0.538833	0.7731	0.067738	0.21601	0.428619	1.27528	0.211601	1.18636	0.549513	1.67206	0.292835	0.999462
gene:b3476	nikA	2.59047	3.11445	4.96837	29.8151	65.7066	10.1388	98.2712	25.3902	50.2848	4.25611	0.129891	1.01021	1.03612	0.83348	1.1935	1.30094	0.852332	0.293065	0.999462
gene:b1950	fliR	15.4214	0.761248	2.45593	1.152	1.64381	4.19518	1.30914	1.85088	1.28805	0.535096	1.28116	0.511106	0.617946	0.242447	0.584066	1.41886	0.695427	0.293139	0.999462
gene:b1234	rssA	50.0496	34.2541	31.7175	36.185	25.3718	14.6429	23.2737	34.4503	82.1983	15.9073	0.264973	0.0930452	0.379185	0.273822	0.955599	0.215635	0.775503	0.293224	0.999462
gene:b3953	frwD	5.60179	2.83844	4.25626	4.71406	5.51657	10.7769	8.03904	4.41381	7.01292	1.36835	0.463017	0.0721743	0.456577	0.411701	0.952436	0.265058	0.521122	0.293259	0.999462
gene:b1374	pinR	102.966	28.9052	5.06745	16.851	49.0964	12.9683	31.4447	17.9096	21.0072	26.0407	0.794243	0.760294	0.823219	0.387839	0.151302	1.14701	0.485555	0.293495	0.999462
gene:b0411	tsx	95.8285	58.1492	42.9178	18.3717	93.7158	548.377	94.0437	184.708	44.4818	14.0048	0.346067	0.566385	1.00139	0.459975	0.736938	0.602961	1.20925	0.293837	0.999462
gene:b2342	fadI	2.09969	7.17386	93.4521	6.46753	4.11553	22.0284	3.22037	2.34859	2.41941	5.71392	0.773809	1.23114	0.968968	0.221385	0.572845	1.61767	1.15064	0.293858	0.999462
gene:b4311	nanC	8.92472	3.46078	10.5195	1.8769	4.72491	11.6172	6.62264	5.29878	4.78848	1.625	0.623889	0.98597	0.596445	0.157047	0.697568	0.673768	0.570589	0.293957	0.999462
gene:b4415	hokE	10.9392	11.851	0	10.7729	32.5725	862.464	62.6864	0	67.0705	0	0.0565805	1.41421	1.31128	1.41421	1.41421	0.669055	1.99116	0.293962	0.999462
gene:b2133	dld	66.2838	32.1504	20.6234	110.475	48.9555	22.2972	69.9156	40.7207	102.571	44.8552	0.490398	0.969267	0.52911	0.373185	0.55365	0.703281	0.50873	0.294189	0.999462
gene:b2108	yehA	2.68813	0.526124	1.90091	1.12127	3.06982	6.40962	1.25263	2.07347	0.483749	0.372198	0.951243	0.364829	0.498256	0.34901	0.184307	0.602849	0.994588	0.294489	0.999462
gene:b0880	cspD	289.082	768.725	4835.58	241.735	289.03	644.952	1080.67	367.91	529.749	177.072	0.641249	1.27955	0.538929	0.69585	0.705639	1.44351	0.628713	0.295186	0.999462
gene:b4470	yhaM	0.443185	0.384218	0.587844	1.457	1.19991	11.5759	0.926659	1.43081	1.65791	0.156111	0.100788	0.601108	1.14857	0.302433	1.1708	0.696317	1.52895	0.295203	0.999462
gene:b3765	yifB	2.82096	1.85967	2.10255	3.82155	4.68751	7.52548	3.7772	5.38054	2.83017	2.5123	0.290446	0.410363	0.328625	0.247601	0.0841439	0.332133	0.416732	0.295325	0.999462
transcript:b0501	ybbD-1	5.24689	0	5.30024	0.38947	5.48549	113.357	4.29124	6.88509	2.20512	0.439534	1.41421	1.2206	1.28366	0.328217	0.944137	1.07406	2.02439	0.295456	0.999462
gene:b1338	abgA	0.848161	1.2346	1.71561	0.345416	0.598791	4.62724	0.386058	1.29479	1.99679	0.320781	0.262396	0.940186	1.09014	0.764579	1.02272	0.561066	1.06894	0.295654	0.999462
gene:b4384	deoD	634.941	555.897	690.314	572.822	884.801	266.333	804.263	773.742	626.744	210.995	0.093871	0.131545	0.759812	0.027353	0.701839	0.100184	0.485328	0.295929	0.999462
gene:b0480	ushA	11.554	14.9861	13.9564	14.938	43.6068	64.6609	18.6076	11.7212	46.1314	4.81931	0.182883	0.0480436	0.275013	0.321109	1.14668	0.11603	0.739592	0.296348	0.999462
gene:b1699	ydiS	1.11047	2.25169	1.37912	2.08828	0.398185	3.69635	2.99537	1.79816	2.34889	0.643795	0.480027	0.289238	1.13915	0.353207	0.805754	0.321759	0.655885	0.296503	0.999462
gene:b2987	pitB	3.94498	1.45312	2.08052	2.05782	1.17039	10.5773	0.717811	2.04365	1.19924	0.58711	0.652826	0.00775737	1.13243	0.678995	0.48461	0.45316	1.43046	0.296718	0.999462
gene:b0726	sucA	94.4692	358.235	245.723	33.6559	657.186	304.001	90.2238	69.0838	134.995	24.8967	0.823984	1.07348	0.519648	0.187665	0.9738	0.802914	1.11453	0.297121	0.999462
gene:b2577	yfiE	4.21439	10.9881	5.06844	10.5854	6.10192	8.94718	6.71914	9.94031	8.38172	3.42255	0.630125	0.498418	0.267378	0.273444	0.594135	0.462646	0.324252	0.29714	0.999462
gene:b4550	arfA	87.5907	65.3845	22.1536	21.0093	17.7316	71.8728	31.6169	29.6281	29.1412	0	0.20529	0.0374925	0.854503	0.0459236	1.41421	0.672469	0.789884	0.297182	0.999462
gene:b0292	ecpB	2.44966	1.62581	1.08022	0.459914	1.96435	23.1287	2.21169	3.80851	2.60743	0.488358	0.285881	0.56959	1.1928	0.375111	0.968032	0.601425	1.50916	0.297639	0.999462
gene:b2636	yfjS	6.77481	2.56808	0.417353	6.49547	2.79931	4.74305	7.34283	4.98565	4.52537	0.998696	0.636764	1.24345	0.364457	0.270395	0.902862	0.762363	0.507831	0.297944	0.999462
gene:b0006	yaaA	4.27462	2.58472	1.39413	1.29041	16.9304	5.30108	3.44109	4.39583	8.10016	0.593774	0.348412	0.0546396	0.739777	0.172288	1.22104	0.582281	0.879579	0.298669	0.999462
gene:b4018	iclR	224.644	18.0126	8.06638	91.3088	183.326	15.5659	50.2505	57.3705	97.8388	30.2333	1.20426	1.18463	1.19285	0.0935617	0.746522	1.16842	0.843796	0.298693	0.999462
gene:b0320	yahF	0.745852	0.736431	1.96829	0.427393	3.67482	36.3557	1.56253	0.667622	3.93893	0.0411279	0.00898837	0.909618	1.15456	0.567491	1.38499	0.70357	1.83252	0.29876	0.999462
gene:b1067	yceH	14.2235	17.2762	17.1926	12.9754	20.4564	6.77132	28.1406	24.5198	32.1133	4.71619	0.137054	0.197694	0.710806	0.0972379	1.05202	0.140098	0.581792	0.299061	0.999462
gene:b1010	rutC	0.616765	1.02124	1.82885	1.84339	1.84309	10.7541	1.18075	1.0501	0.632736	0	0.349214	0.00559949	1.00039	0.0828236	1.41421	0.459517	1.57261	0.299718	0.999462
gene:b0730	mngR	48.58	10.5102	6.86535	25.2615	44.787	10.3111	56.9474	69.8448	27.6587	13.062	0.91113	0.809793	0.8849	0.143855	0.506938	0.830334	0.650211	0.299799	0.999462
gene:b3870	glnA	832.311	35.6064	29.8055	3799.39	2005.95	27.6941	1462.28	460.607	700.992	714.724	1.29818	1.3922	1.3757	0.736694	0.0137174	1.52452	0.800256	0.299867	0.999462
gene:b0936	ssuA	3.75454	3.19683	5.17223	2.2283	557.821	17.054	6.5731	4.30978	3.57374	0.621293	0.113463	0.562574	1.33031	0.294115	0.995318	0.342835	2.29011	0.299937	0.999462
gene:b3625	waaY	449.684	42.5619	27.6386	224.274	502.513	25.8923	604.249	765.028	186.818	137.589	1.16965	1.10389	1.27562	0.166055	0.214608	1.05991	0.795938	0.300169	0.999462
gene:b1781	yeaE	76.1398	14.882	20.8599	53.8211	46.3142	17.7298	61.9236	25.9208	77.8694	27.4794	0.951768	0.624177	0.631198	0.579612	0.676441	0.694929	0.547614	0.300565	0.999462
gene:b0697	kdpB	0.231865	1.31657	1.16577	0.828914	1.48558	7.10127	0.578511	2.51924	0.617784	0.0613479	0.990681	0.238828	0.924878	0.885999	1.15871	0.54331	1.26966	0.301136	0.999462
gene:b1537	ydeJ	10.0074	5.74709	4.04843	3.72291	5.02401	7.60414	2.61006	5.44883	13.8774	2.19927	0.38243	0.0592375	0.288946	0.498161	1.02729	0.491419	0.699015	0.301202	0.999462
gene:b3825	pldB	43.1715	49.0028	19.4111	37.4059	107.419	15.6594	80.0729	53.8349	62.4697	22.4479	0.0894686	0.447903	1.05435	0.277102	0.666521	0.343617	0.608782	0.301348	0.999462
gene:b3008	metC	81.9938	5.37649	3.9309	24.6453	24.0798	10.5813	12.9568	22.3997	80.3786	6.24378	1.24016	1.02514	0.550755	0.377704	1.21034	1.26189	1.05205	0.301554	0.999462
gene:b2306	hisP	45.5138	7.62813	4.41296	33.1926	22.3348	11.2785	21.1982	35.8336	25.5997	2.79837	1.00821	1.0823	0.465172	0.362913	1.1355	0.878675	0.579404	0.301741	0.999462
gene:b2453	eutG	0.443808	0.373348	1.01235	0.433946	0.218663	6.19202	0.797437	0.55911	0.794512	0.0593912	0.121942	0.565574	1.31774	0.248458	1.21749	0.528898	1.6347	0.302373	0.999462
gene:b0866	ybjQ	15.5903	10.7159	124.519	53.1454	20.3109	4.66372	27.3942	47.2057	122.29	16.229	0.262046	0.568136	0.886038	0.375573	1.08283	1.03065	1.07998	0.302523	0.999462
gene:b3401	hslO	36.8013	68.9386	76.2682	53.0849	72.4186	45.1835	92.5946	237.689	109.514	25.7086	0.429819	0.253462	0.327513	0.621268	0.876471	0.29869	0.774682	0.30294	0.999462
gene:b3259	prmA	20.1869	9.38738	12.946	12.8569	22.751	10.9322	16.9493	30.8875	35.9249	6.58464	0.516423	0.00488342	0.496221	0.412059	0.976096	0.328038	0.550932	0.303026	0.999462
gene:b3495	uspA	2169.55	722.748	315.731	1259.29	2910.15	345.028	7827.6	2189.93	1824.49	396.547	0.707426	0.847223	1.11442	0.795892	0.909222	0.717352	1.06943	0.303343	0.999462
gene:b3718	yieK	6.95205	4.52318	4.85034	4.07715	11.4537	7.30124	3.80212	5.7929	5.63252	1.94251	0.299335	0.122482	0.313116	0.293422	0.688903	0.249825	0.543283	0.30438	0.999462
gene:b3319	rplD	8644.94	109.918	124.705	4337.48	21994.6	329.891	15126.8	40719.1	6411.54	958.731	1.3787	1.33517	1.37242	0.648087	1.04629	1.23433	1.08357	0.304568	0.999462
gene:b0974	hyaC	4.46496	64.309	3.3265	127.983	7.1283	32.589	41.8666	2.04611	40.7132	25.8526	1.23059	1.34256	0.906579	1.28242	0.315719	1.18486	0.67699	0.304622	0.999462
gene:b2594	rluD	23.7261	15.7886	23.5197	23.2466	20.7595	8.24656	21.9319	25.259	38.8256	13.0984	0.28408	0.00825855	0.610078	0.0997063	0.700712	0.178924	0.49612	0.304926	0.999462
gene:b0831	gsiC	89.238	8.90439	7.18098	117.79	46.6357	10.0387	80.8968	38.133	106.834	8.28585	1.15759	1.25169	0.913216	0.508084	1.21064	1.01014	0.807504	0.304938	0.999462
gene:b0324	yahJ	7.56852	10.4086	6.84341	12.8772	20.9059	61.1094	23.9786	15.2287	20.8077	2.4705	0.223422	0.432698	0.693241	0.31561	1.11403	0.293774	0.817321	0.30526	0.999462
gene:b2874	yqeA	2.5033	3.2877	3.51149	2.5574	4.77598	6.44029	5.80083	3.01427	4.89399	1.26121	0.191557	0.222328	0.209846	0.44705	0.834664	0.172206	0.438044	0.305345	0.999462
gene:b3894	fdoG	8.16673	153.895	42.8438	6.67636	59.3063	16.8833	5.31501	52.9929	6.48963	28.8505	1.27168	1.03288	0.787446	1.15639	0.89482	1.31156	0.821823	0.305357	0.999462
gene:b1825	yebO	995.847	315.505	71.071	643.914	657.456	184.121	617.563	1800.2	629.575	629.108	0.733708	1.13306	0.795408	0.691756	0.000524705	0.79323	0.722104	0.305375	0.999462
gene:b2710	norV	4.44604	3.70615	4.39884	7.15088	1.95269	5.65825	3.54292	2.75929	4.84798	1.05476	0.128354	0.336975	0.688542	0.175846	0.908802	0.308937	0.527324	0.305686	0.999462
gene:b0159	mtn	121.861	15.4534	27.44	163.822	107.51	12.1634	83.5386	176.824	197.361	81.4929	1.0959	1.00842	1.12674	0.506699	0.587628	0.880358	0.620137	0.306087	0.999462
gene:b4015	aceA	111.009	125.531	233.411	160.072	380.082	59.959	18.9602	76.9792	384.321	348.416	0.0868234	0.263587	1.02882	0.85524	0.0692982	0.346829	0.833102	0.306174	0.999462
gene:b2299	yfcD	17.3766	6.05512	3.5421	19.0425	16.9421	14.3772	28.5034	32.9976	31.5147	6.70475	0.683304	0.970612	0.115817	0.103344	0.918029	0.681501	0.489414	0.306238	0.999462
gene:b1062	pyrC	2065.76	29.0532	7.49901	98.2805	659.851	32.158	265.917	1048.2	427.272	51.7695	1.37499	1.2137	1.28278	0.84187	1.10855	1.83796	0.942373	0.306323	0.999462
gene:b2231	gyrA	168.421	14.5833	14.969	105.372	152.086	21.5375	161.84	275.807	193.114	40.8109	1.18882	1.06239	1.06336	0.368273	0.920762	0.989735	0.679092	0.306426	0.999462
gene:b2752	cysD	536.692	75.5488	21.0245	1781.43	1004.95	490.779	931.111	932.989	234.471	8.87206	1.06519	1.38122	0.486149	0.00142476	1.31109	1.35592	0.698381	0.306645	0.999462
gene:b3068	mug	9.26171	9.57855	13.6027	12.3641	10.0269	13.0124	14.5154	20.1941	35.9521	5.66672	0.0237831	0.0674571	0.183258	0.231375	1.0291	0.189473	0.643213	0.306697	0.999462
gene:b2085	yegR	25.9243	32.749	22.7635	8.00301	23.2783	57.6251	8.29086	20.8232	9.90303	1.68512	0.164497	0.678481	0.600391	0.608758	1.00291	0.466864	0.987076	0.306775	0.999462
gene:b1793	yoaF	141.791	92.1877	1.86178	130.878	100.585	49.103	68.8309	64.4017	69.9446	40.6806	0.299812	1.37454	0.486389	0.0470143	0.374106	0.693156	0.315988	0.306791	0.999462
gene:b1310	ycjN	1.21968	0.740169	0.453436	0.568571	1.80875	8.29504	0.457211	1.03424	0.441331	0.310095	0.346012	0.159319	0.907877	0.547147	0.246991	0.45258	1.50949	0.307037	0.999462
gene:b3207	yrbL	152.433	139.219	678.118	336.314	107.545	44.9676	795.488	458.128	219.947	108.664	0.0640744	0.476507	0.580266	0.380578	0.478919	0.768918	0.996333	0.307159	0.999462
gene:b4171	miaA	161.707	230.178	168.944	200.239	355.013	47.1353	663.85	599.095	366.894	88.4925	0.247094	0.11988	1.0827	0.072511	0.864582	0.165165	0.716836	0.307205	0.999462
gene:b2500	purN	50.2698	2.41787	2.01616	11.7515	13.2764	10.7401	21.9969	128.963	29.0003	6.07768	1.28442	1.00001	0.14935	1.00207	0.924155	1.37739	1.33557	0.307321	0.999462
gene:b4335	yjiM	9.83473	8.4496	4.83861	7.92299	24.9704	18.3485	26.4346	1.69597	10.5889	3.83333	0.107134	0.341804	0.216182	1.24369	0.662437	0.271701	0.739241	0.307582	0.999462
gene:b0947	ycbX	110.301	27.249	14.2947	49.2258	53.8403	25.2655	57.0369	49.2581	92.3198	24.0411	0.853895	0.777702	0.510846	0.103494	0.829838	0.846274	0.498346	0.307774	0.999462
gene:b2079	baeR	113.172	51.3869	57.93	85.7042	84.0607	21.8435	127.614	74.1584	151.2	45.4412	0.530979	0.273463	0.83083	0.374668	0.760601	0.367393	0.579558	0.308084	0.999462
gene:b4024	lysC	511.044	11.319	5.0246	1426.38	514.487	11.4652	121.116	60.4621	457.419	62.0502	1.35292	1.40429	1.35256	0.4724	1.07636	1.3691	1.08314	0.30815	0.999462
gene:b2120	yehM	0.584659	0.720138	0.865872	1.22827	0.522715	6.13562	0.783981	1.00787	0.780976	0.305546	0.14684	0.244734	1.19217	0.176704	0.618818	0.326283	1.40948	0.308196	0.999462
gene:b2135	yohC	2.2399	33.7486	321.388	17.3567	2.07621	16.2944	3.33681	2.17792	30.4972	3.77335	1.23817	1.26929	1.09455	0.297189	1.10279	1.6262	1.19101	0.308495	0.999462
gene:b3210	arcB	98.9812	68.4983	33.5258	95.7962	123.545	23.6274	153.316	73.8047	116.52	30.5677	0.257401	0.680964	0.960131	0.495093	0.826411	0.409326	0.608496	0.308656	0.999462
gene:b2889	idi	11.2691	15.3157	32.4674	8.73102	1.62367	7.71853	123.436	44.3293	12.5527	3.11995	0.215264	0.814796	0.922634	0.666847	0.851159	0.631254	1.47547	0.308708	0.999462
gene:b1410	ynbC	2.49409	1.79559	2.30011	2.12671	2.1582	6.61928	1.55936	1.7156	3.67697	0.383255	0.23028	0.0553952	0.718762	0.0674685	1.14723	0.136051	0.819991	0.30891	0.999462
gene:b2907	ubiH	8.428	18.6637	2.13984	36.3474	13.7596	14.3015	19.5472	22.8583	31.957	7.06402	0.534314	1.25696	0.0273105	0.110424	0.90218	0.911484	0.472484	0.309212	0.999462
gene:b3947	frwA	0.399917	1.66546	3.2996	0.438849	1.76975	6.05101	0.740987	0.851849	1.44639	0.346645	0.866548	1.08219	0.774172	0.0984298	0.867398	0.941	1.13075	0.309242	0.999462
gene:b3368	cysG	19.2814	3.96342	4.07285	18.4955	14.8166	15.0627	11.9014	12.2802	25.6903	3.60977	0.931945	0.903775	0.0116481	0.0221534	1.06575	0.750133	0.512711	0.309243	0.999462
gene:b2812	tcdA	22.6001	9.39098	12.7255	22.1533	39.9981	12.0268	27.7511	54.7816	37.2437	10.4581	0.583929	0.382264	0.760355	0.463173	0.794112	0.399432	0.565554	0.309275	0.999462
gene:b1695	ydiO	2.5412	0.380203	0.325986	1.41003	1.25639	2.13722	0.535748	1.09568	1.97958	0.303398	1.04611	0.883097	0.367067	0.485381	1.03833	0.897183	0.608148	0.309391	0.999462
gene:b3158	yhbU	21.0466	1.73631	0.790248	10.4011	18.4243	4.77075	14.0529	12.1384	21.1269	1.89051	1.19866	1.21449	0.832464	0.103374	1.1819	1.1091	0.623712	0.309453	0.999462
gene:b3742	mioC	380.453	18.3859	27.699	200.232	217.476	19.523	170.964	288.44	199.304	51.9353	1.28383	1.07049	1.18122	0.361634	0.829531	1.09137	0.650955	0.309515	0.999462
gene:b1891	flhC	98.7944	197.629	57.6983	52.4514	23.5057	8.4531	15.0072	22.1552	18.1334	3.5403	0.471532	0.067365	0.666095	0.272017	0.952203	0.661742	0.518188	0.309837	0.999462
gene:b2971	yghG	13.2819	2.40103	1.02401	1.07737	1.10546	10.2101	0.523737	6.91787	2.52221	0.883483	0.981186	0.0359109	1.13789	1.21515	0.680481	1.33261	1.07526	0.310522	0.999462
gene:b0976	hyaE	24.6818	270.92	6.33027	723.514	21.8194	97.3885	210.813	12.8114	182.941	146.18	1.17805	1.38968	0.896508	1.25217	0.15796	1.30278	0.737935	0.310873	0.999462
gene:b2898	ygfZ	33.238	17.0859	22.3572	45.324	65.379	10.8028	288.561	168.577	120.186	15.6421	0.45391	0.479896	1.01313	0.371186	1.08849	0.42405	0.950121	0.311051	0.999462
gene:b2751	cysN	85.5099	10.6518	7.10287	282.214	143.1	76.3115	123.553	148.731	83.5806	1.94982	1.10091	1.34477	0.430484	0.130772	1.34973	1.33925	0.572082	0.311187	0.999462
gene:b2271	yfbL	1.19998	0.385401	1.68827	1.58404	0.92035	3.35125	0.677429	1.4254	0.576296	0	0.726632	0.0450457	0.804807	0.503032	1.41421	0.486835	1.01027	0.311247	0.999462
gene:b2015	yeeY	32.7404	250.166	257.128	84.5637	45.5748	44.5521	91.7819	34.6713	108.457	29.6287	1.08688	0.714219	0.0160476	0.638707	0.807325	0.733824	0.55411	0.311516	0.999462
gene:b0213	yafS	54.3909	9.71629	7.54148	38.3823	53.4807	9.2692	59.4145	52.8066	57.5152	24.0058	0.985528	0.949737	0.996408	0.0832729	0.581316	0.827961	0.488933	0.311646	0.999462
gene:b3613	envC	75.5444	4.49974	0.918592	24.5003	107.583	9.41909	36.7545	25.8336	59.9796	9.08951	1.25521	1.312	1.18651	0.246764	1.04199	1.30429	0.906445	0.311681	0.999462
gene:b1325	ycjG	82.3912	34.7786	39.2376	49.0576	56.8818	16.5087	96.1388	56.3803	90.3102	21.3461	0.574674	0.157286	0.777978	0.368656	0.873484	0.419073	0.592142	0.311718	0.999462
gene:b1712	ihfA	2118.26	2227.93	9755.99	3060.35	3561.52	653.601	7550.1	3796.78	5733.31	1138.37	0.0356857	0.738828	0.975635	0.467793	0.945653	0.854833	0.705793	0.311976	0.999462
gene:b3017	ftsP	5.32435	3.02611	6.76437	8.97816	6.75577	4.62378	5.49773	14.4368	12.1944	2.34329	0.389224	0.198873	0.264957	0.634164	0.958307	0.415081	0.612271	0.312117	0.999462
gene:b3994	thiC	104.368	69.4251	14.9197	27.9846	84.0732	55.2258	64.5525	248.546	321.436	26.5558	0.284342	0.430646	0.292869	0.831068	1.19837	0.751984	0.907747	0.312346	0.999462
gene:b0775	bioB	10.8777	18.8383	9.42626	21.7656	39.4039	13.5519	22.3127	50.8958	103.494	2.08556	0.378853	0.559456	0.690392	0.552157	1.35834	0.394694	0.939873	0.312368	0.999462
gene:b3791	wecE	4.44267	4.7986	4.14197	6.07239	19.4311	3.61586	5.59072	5.14067	13.1557	3.70331	0.0544688	0.267273	0.970459	0.0593089	0.792911	0.174588	0.763784	0.312374	0.999462
gene:b0917	ycaR	939.208	395.975	67.0532	1095.61	512.638	153.133	648.517	1240.54	810.721	381.073	0.575387	1.25109	0.763651	0.443209	0.509831	0.764624	0.602924	0.312599	0.999462
gene:b2988	gss	62.0413	124.332	10.8694	132.712	97.0193	87.1428	64.8543	49.6043	128.515	35.574	0.472666	1.2001	0.0758434	0.188424	0.801019	0.69361	0.440557	0.312793	0.999462
gene:b0856	potH	2.60914	3.72662	5.90949	6.03352	4.59988	7.79278	1.20414	0.83779	7.13234	0.662287	0.249434	0.0146868	0.364364	0.253729	1.17389	0.368186	0.878703	0.312937	0.999462
gene:b2750	cysC	150.74	17.9434	8.89374	457.43	213.894	96.3982	109.862	171.732	183.829	4.31732	1.11334	1.36027	0.535509	0.310722	1.34931	1.3191	0.585886	0.31314	0.999462
gene:b1138	ymfE	45.8861	84.6322	16.1511	53.7602	10.4646	9.75512	6.99126	16.362	11.4002	7.22711	0.419828	0.760783	0.0496227	0.567468	0.316827	0.561662	0.330364	0.313819	0.999462
gene:b2667	ygaV	11.3085	4.50222	13.2816	19.2418	12.3981	7.32787	9.06724	11.4503	12.1425	8.75416	0.608798	0.259167	0.3635	0.164257	0.229311	0.502833	0.204867	0.314537	0.999462
gene:b1244	oppB	414.9	16.5977	11.6624	233.153	202.397	5.7237	134.752	123.172	436.957	131.278	1.30542	1.27947	1.33643	0.0634939	0.760769	1.14565	0.837468	0.314881	0.999462
gene:b3642	pyrE	4.1029	2.79622	0.726006	1.10085	5.44062	14.0668	2.68717	9.5052	1.63795	1.20269	0.267849	0.290176	0.625365	0.790835	0.216694	0.717801	0.886885	0.315097	0.999462
gene:b2953	yggU	94.9949	25.5807	13.5338	77.0874	110.233	22.1942	161.232	306.768	153.471	61.7992	0.814149	0.991803	0.940182	0.439784	0.602236	0.745897	0.729844	0.31545	0.999462
gene:b0578	nfsB	1341.28	119.595	50.8213	967.733	3283.02	249.407	39952.8	5518.72	1149.31	349.169	1.18266	1.27309	1.21451	1.07094	0.755146	1.02691	1.85115	0.315704	0.999462
gene:b3616	tdh	106.845	97.8573	154.537	57.3659	290.078	85.8029	158.16	288.049	218.115	27.943	0.0620927	0.648508	0.768564	0.41167	1.09301	0.383034	0.603385	0.315923	0.999462
gene:b2784	relA	76.2222	68.4732	27.1166	77.0902	163.407	23.9545	147.089	86.2215	137.327	21.8904	0.0757366	0.678203	1.05259	0.368949	1.02534	0.381264	0.648433	0.316298	0.999462
gene:b2808	gcvA	6.60975	11.7463	4.05913	10.6643	7.89726	6.47789	8.26206	13.7153	13.4223	6.54868	0.395738	0.634439	0.139636	0.350909	0.486745	0.432085	0.353381	0.316419	0.999462
gene:b0544	ybcK	3.59597	0.800339	1.03085	0.937158	2.90147	12.6721	1.79092	11.0191	0.683812	0.21997	0.899304	0.0673272	0.887257	1.01878	0.725807	0.842159	1.12653	0.316851	0.999462
gene:b2849	yqeK	13.4906	0.558735	3.03653	0.971814	5.55497	3.03251	9.02046	9.04309	1.77677	0.27396	1.30173	0.728468	0.415407	0.00177173	1.03636	1.34712	0.777324	0.317079	0.999462
gene:b3905	rhaS	3.58506	4.19606	3.7335	3.13739	5.03764	10.733	4.73253	4.33978	3.75944	0.852886	0.111049	0.122695	0.510725	0.0612228	0.891196	0.119151	0.657314	0.317127	0.999462
gene:b0735	ybgE	261.072	185.949	23.9238	259.175	93.4589	62.3156	192.374	260.155	241.944	144.676	0.237662	1.17519	0.282737	0.211825	0.355796	0.610155	0.480905	0.31742	0.999462
gene:b3318	rplW	10408.9	166.537	175.412	5503.49	27786.8	459.703	20235.7	53602	8781.87	1267.62	1.36967	1.32685	1.36818	0.639065	1.05744	1.21094	1.08028	0.317636	0.999462
gene:b0860	artJ	484.703	12.5016	8.22785	238.127	376.425	7.52463	1189.14	298.408	200.114	24.6654	1.3431	1.31975	1.35878	0.84682	1.10385	1.21743	1.24965	0.317886	0.999462
gene:b3929	rraA	16.9009	25.5116	19.572	36.1168	21.4377	12.4393	35.4775	35.1692	26.2439	21.1861	0.287117	0.420154	0.375643	0.00617158	0.150808	0.34758	0.352777	0.31795	0.999462
gene:b3098	yqjD	324.663	342.062	335.87	277.361	105.689	91.6989	251.65	129.479	686.366	59.8114	0.0369056	0.134932	0.100234	0.453327	1.1875	0.091618	1.07543	0.319181	0.999462
gene:b1913	uvrC	147.201	30.0433	9.59816	56.4827	82.1192	15.0207	161.9	84.9927	127.31	37.95	0.934789	1.00339	0.976855	0.440529	0.764699	0.997747	0.641451	0.319257	0.999462
gene:b1139	lit	67.3958	21.7529	5.70916	28.1473	21.2555	5.70046	6.94409	19.439	25.4849	11.9384	0.724058	0.93726	0.816077	0.669765	0.511918	0.851657	0.536585	0.319677	0.999462
gene:b1698	ydiR	9.18703	5.72147	6.80041	7.09394	6.98037	4.87809	15.7504	8.3828	18.313	2.47793	0.328741	0.0298765	0.250713	0.431744	1.07711	0.201333	0.65988	0.319879	0.999462
gene:b0323	yahI	0.731835	1.29143	2.27586	1.00597	1.75194	37.0428	1.88803	1.08425	1.25887	0.231266	0.391143	0.547224	1.28648	0.382439	0.975248	0.507454	2.02885	0.32061	0.999462
gene:b1652	rnt	95.9479	9.81664	6.49723	30.9077	40.7164	13.5053	51.6242	55.076	49.5779	8.24445	1.15169	0.922916	0.709722	0.0457505	1.01093	1.16045	0.560758	0.320626	0.999462
gene:b0219	yafV	7.37487	5.46719	12.4579	10.502	16.5933	7.36247	7.68689	6.67098	17.3961	4.7009	0.210081	0.120474	0.544936	0.100065	0.812496	0.349311	0.543302	0.32103	0.999462
gene:b1048	opgG	737.454	330.808	111.717	281.952	881.488	111.981	488.458	232.529	867.713	168.335	0.538336	0.611551	1.0954	0.502004	0.954656	0.725523	0.757305	0.321364	0.999462
gene:b1263	trpD	43.3923	12.8673	3.63118	106.878	149.344	287.491	28.8734	44.3197	137.122	18.7485	0.767316	1.32128	0.447238	0.298448	1.074	1.11917	0.927702	0.321759	0.999462
gene:b1961	dcm	31.766	4.61738	1.56488	12.6796	16.091	7.72499	29.3198	41.221	35.808	3.02887	1.05526	1.10349	0.496781	0.238597	1.19363	1.07252	0.701362	0.321789	0.999462
gene:b3048	yqiI	37.9819	12.7103	10.0062	18.6018	5.68554	12.3403	43.3262	24.3757	6.24787	5.21379	0.705028	0.424917	0.522098	0.395854	0.127591	0.636837	0.93539	0.321826	0.999462
gene:b3428	glgP	161.773	75.9188	108.003	106.82	98.9382	40.4212	90.8346	58.114	242.046	49.7958	0.510813	0.00778787	0.593828	0.31067	0.93161	0.315299	0.774227	0.321854	0.999462
gene:b0267	yagA	0.355822	0.789858	0.703419	0.519311	0.747654	18.9725	0.612437	0.45256	1.01588	0	0.535769	0.21294	1.30698	0.212301	1.41421	0.327236	2.07021	0.322041	0.999462
gene:b2543	yphA	1.80614	1.77746	2.54873	1.51774	1.30064	24.2269	1.73031	1.71241	12.1884	0.858831	0.0113181	0.358552	1.2701	0.00735303	1.22803	0.231912	1.35411	0.322296	0.999462
gene:b3414	nfuA	1280.1	1661.83	510.219	1405.51	776.04	293.933	1069.72	2365.28	1433.06	312.818	0.183501	0.660914	0.637214	0.533391	0.90743	0.408111	0.751745	0.322394	0.999462
gene:b2163	yeiL	13.2686	4.6536	1.75462	5.61887	5.12106	4.9076	6.46386	7.1112	10.1524	2.6217	0.679797	0.741152	0.0301015	0.0674382	0.83372	0.776792	0.417566	0.32283	0.999462
gene:b0479	fsr	7.00174	1.77673	2.65519	6.423	20.202	33.986	14.5287	8.88497	8.51788	2.62181	0.84175	0.586955	0.359739	0.340888	0.748522	0.589424	0.75297	0.323085	0.999462
gene:b1242	ychE	27.4503	11.3852	4.31596	22.3248	11.8956	6.24664	21.6215	26.9921	22.8555	6.74317	0.585018	0.955992	0.440345	0.156236	0.769841	0.639152	0.554915	0.32369	0.999462
gene:b1558	cspF	1429.25	120.672	86.5857	289.292	245.431	32.8156	378.174	514.353	279.541	215.592	1.194	0.762668	1.08064	0.215776	0.182653	1.32527	0.58291	0.323896	0.999462
gene:b2537	hcaR	3.62379	18.5329	41.454	3.99749	3.10888	21.9656	3.56746	3.96986	3.20606	1.09801	0.951616	1.16545	1.06353	0.0755016	0.692654	1.0519	1.2694	0.323912	0.999462
transcript:b4500	yfaS-1	0.645309	0.863898	0.579772	1.26804	0.711606	6.50224	1.70214	0.993291	1.58909	0.551584	0.20483	0.526762	1.1352	0.371912	0.685417	0.370086	1.12003	0.324034	0.999462
gene:b2603	yfiR	135.834	101.95	19.8131	266.894	27.8308	22.1207	64.7026	43.763	73.124	118.853	0.201524	1.21875	0.161663	0.273018	0.336866	0.783916	0.611481	0.324053	0.999462
gene:b0874	ybjE	36.17	3.97899	4.38802	17.0144	9.20796	7.30581	6.89948	40.0552	11.281	4.39207	1.1339	0.834317	0.162897	0.998607	0.621602	0.982492	1.01309	0.324315	0.999462
gene:b2786	barA	17.7922	5.25451	2.77448	11.7192	14.022	8.06911	21.4293	22.396	12.8886	2.88343	0.769349	0.872777	0.381088	0.0311948	0.897123	0.719756	0.554326	0.324335	0.999462
gene:b2430	yfeW	9.46391	6.31009	8.82408	8.39428	19.7916	26.8232	11.6171	6.59981	13.2102	2.38109	0.282755	0.0353012	0.213327	0.389502	0.982258	0.165456	0.660508	0.324471	0.999462
gene:b3770	ilvE	388.12	40.1201	15.8045	633.677	2762.72	39.141	1543.36	1139.78	2972.41	1263.72	1.14923	1.34539	1.3747	0.212717	0.570439	1.10033	0.675973	0.324928	0.999462
gene:b3091	uxaA	1.71843	29.312	24.9275	2.53212	6.78816	23.4232	5.71734	4.12324	6.02552	0.359824	1.25758	1.1534	0.778697	0.229092	1.25483	0.994696	1.03599	0.325284	0.999462
gene:b0044	fixX	0.673735	0.760026	1.27239	1.34625	4.03137	7.54316	1.29169	1.52896	0.688841	0	0.0851145	0.0398886	0.429082	0.118962	1.41421	0.340711	1.12099	0.325485	0.999462
gene:b2632	yfjP	0.49923	0.268093	0.777186	0.489997	0.495411	6.99921	1.09893	0.743263	1.18025	0.26405	0.425997	0.320511	1.22725	0.273038	0.897114	0.409926	1.43159	0.325744	0.999462
gene:b1115	ycfT	4.2033	3.88151	1.69455	2.81783	16.8341	7.34513	5.83105	3.88336	6.27856	3.95785	0.0562882	0.352044	0.554998	0.283543	0.320618	0.360796	0.657492	0.325905	0.999462
gene:b0045	yaaU	0.446709	1.03052	2.72246	0.747118	1.54463	10.2833	0.334655	0.895509	1.06684	0.16405	0.558907	0.805157	1.04484	0.644766	1.03725	0.823792	1.63905	0.325928	0.999462
gene:b3408	feoA	36397.6	8361.15	277.406	76400.7	11744.1	3586.18	43973.9	10374.2	45769.2	7094.46	0.88585	1.40398	0.752566	0.874311	1.03463	1.13231	0.937866	0.325971	0.999462
gene:b1238	tdk	46.2956	5.3702	2.57511	8.91411	17.7247	3.69961	15.778	22.8621	9.69252	3.40983	1.12022	0.780271	0.925793	0.259275	0.678128	1.29856	0.64863	0.326366	0.999462
gene:b4016	aceK	42.2818	20.5564	21.9431	28.0274	62.2069	10.7515	1.67716	7.88989	50.2553	70.8699	0.488944	0.172192	0.997403	0.918374	0.240689	0.352151	0.90197	0.326382	0.999462
gene:b3471	yhhQ	11.8222	6.01212	14.6581	12.3851	6.74292	12.506	11.0803	22.4109	8.11261	4.38052	0.460724	0.118866	0.423412	0.478451	0.42247	0.328147	0.585577	0.326521	0.999462
gene:b4084	alsK	2.65061	1.9688	5.05822	4.02147	2.89943	10.9649	2.53875	2.35204	4.71873	0.493181	0.208733	0.16148	0.822708	0.0539888	1.14657	0.404009	0.919047	0.326914	0.999462
gene:b0948	rlmL	38.1665	24.0866	5.97672	31.0959	47.5693	9.90386	45.909	180.779	39.7544	6.58157	0.319855	0.958224	0.926815	0.841399	1.01246	0.556623	1.1644	0.326943	0.999462
gene:b2040	rfbD	1269.38	357.319	105.355	894.541	971.086	185.716	1487.58	1921.61	665.102	260.62	0.792924	1.11619	0.960131	0.180046	0.617922	0.798876	0.751686	0.326993	0.999462
gene:b3314	rpsC	3821.8	87.5927	77.758	1910.03	9182.36	209.052	8607.34	16796.3	3559.64	619.198	1.35084	1.30357	1.35125	0.455877	0.995112	1.21171	0.974768	0.327051	0.999462
gene:b3432	glgB	217.253	87.1837	85.4023	579.658	312.976	27.0326	213.522	46.7209	425.735	57.2032	0.604217	1.05101	1.18934	0.906432	1.07919	0.962057	0.911637	0.327225	0.999462
gene:b2156	lysP	217.599	19.8541	221.194	48.0327	115.637	19.9391	35.7484	39.4733	73.6507	22.2165	1.17772	0.909594	0.998238	0.0700304	0.758747	0.850222	0.724164	0.32793	0.999462
gene:b0393	rdgC	79.4974	8.92538	3.20416	13.8018	109.099	52.624	87.3479	88.9452	33.9661	4.54959	1.12871	0.881298	0.493855	0.0128135	1.08011	1.35411	0.627674	0.328512	0.999462
gene:b4182	yjfJ	1.26837	0.784485	0.926794	1.33179	1.67196	8.32246	0.997693	2.87017	0.74619	0.548075	0.333349	0.253588	0.941048	0.684637	0.216476	0.245267	1.1725	0.328641	0.999462
gene:b2321	flk	6.80993	2.82515	0.872928	4.02942	10.2392	4.77884	16.7746	11.0621	6.29173	2.01402	0.584876	0.910575	0.514189	0.290217	0.728362	0.683659	0.618012	0.328645	0.999462
gene:b3652	recG	7.32974	4.22268	2.95689	6.61003	18.3383	4.85062	7.03043	12.4776	10.7666	2.36041	0.380357	0.540019	0.822568	0.394887	0.905625	0.386382	0.621244	0.328831	0.999462
gene:b2246	rhmT	1.67435	2.00603	1.87089	0.991733	1.97051	8.27151	2.76051	2.12876	2.46427	0.171694	0.127451	0.434327	0.870039	0.182733	1.22998	0.275362	0.930268	0.328932	0.999462
gene:b2419	yfeK	26.1133	4.79473	7.39093	8.15435	17.0328	14.9343	10.2219	9.30616	18.9599	13.9995	0.975443	0.0694512	0.0928369	0.0663175	0.21284	0.841535	0.267608	0.32895	0.999462
gene:b4161	rsgA	159.058	37.5156	47.3918	338.617	245.187	34.7611	228.107	273.332	266.404	134.613	0.874415	1.06696	1.06301	0.127549	0.46477	0.960941	0.476814	0.329087	0.999462
gene:b2504	yfgG	2673.76	598.352	737.07	1407.34	700.485	243.681	478.022	676.51	1093.11	1174.59	0.896996	0.442035	0.684221	0.243133	0.0508137	0.700094	0.489009	0.329213	0.999462
gene:b2327	yfcA	73.6023	31.7781	9.14103	49.009	33.1238	20.8229	45.5017	75.6835	56.7655	16.5387	0.561284	0.969592	0.322468	0.352217	0.776071	0.666445	0.544153	0.329584	0.999462
gene:b0158	btuF	138.138	16.7808	4.76142	59.6359	171.744	9.55882	95.2749	82.0125	94.5687	39.4189	1.10784	1.20508	1.26509	0.105794	0.582096	1.10027	0.677082	0.330062	0.999462
gene:b1290	sapF	25.6308	23.6639	22.0354	18.9007	17.5111	13.0943	28.4655	21.3741	34.3187	7.16629	0.0564283	0.108294	0.204091	0.201221	0.925619	0.126204	0.490382	0.330325	0.999462
gene:b1222	narX	31.869	22.9074	20.2924	34.4777	29.9019	15.195	90.2518	55.3772	52.7023	10.4873	0.23137	0.366277	0.4612	0.33867	0.944792	0.250121	0.707244	0.330605	0.999462
gene:b2480	bcp	970.337	84.0122	25.5337	195.32	354.081	40.0902	330.478	380.7	441.716	117.926	1.18884	1.08721	1.12654	0.099869	0.818216	1.38027	0.57684	0.330971	0.999462
gene:b1645	ydhK	8.89858	24.7893	19.1751	6.95521	7.80553	10.9211	18.7509	11.0326	19.112	6.10655	0.667091	0.66136	0.235284	0.366489	0.729324	0.566352	0.445857	0.331361	0.999462
gene:b4077	gltP	18.3792	4.00144	3.5523	16.9658	23.583	4.10911	48.9128	93.3995	42.3071	18.228	0.908518	0.924528	0.994516	0.442082	0.562533	0.750181	0.819138	0.331778	0.999462
gene:b2475	ypfJ	25.4212	22.4466	57.9245	26.6587	34.9547	15.4438	23.0575	41.0075	81.4768	7.80439	0.087882	0.522758	0.547488	0.39624	1.16697	0.502385	0.774038	0.33179	0.999462
gene:b2994	hybC	36.3492	110.192	10.3587	90.9611	258.656	48.9716	151.797	78.1885	53.8075	46.2487	0.712629	1.12504	0.963953	0.452629	0.106838	0.750377	0.7953	0.33219	0.999462
gene:b2289	lrhA	71.7953	77.4142	105.145	163.837	39.1165	25.7109	58.4529	84.2001	52.5216	19.0199	0.0532562	0.308582	0.292444	0.255249	0.662253	0.402962	0.512698	0.332326	0.999462
gene:b0328	yahN	1.34503	24.6074	8.67344	2.06425	5.35874	67.8127	2.9944	3.06497	2.91391	1.88868	1.26763	0.870467	1.20707	0.0164705	0.301898	1.17804	1.88387	0.332611	0.999462
gene:b3416	malQ	4.28481	3.2962	4.48821	2.79282	9.07163	7.26461	4.57667	1.34569	14.4491	1.34231	0.184422	0.3293	0.156432	0.771533	1.17379	0.216897	0.795042	0.333347	0.999462
gene:b3315	rplV	4208.57	79.2321	111.808	1779.76	10563.9	252.323	7012.56	18163.4	3396.43	584.736	1.36195	1.24703	1.34823	0.626378	0.998787	1.2592	1.0319	0.333453	0.999462
gene:b3482	rhsB	0.537738	0.789921	0.315772	0.299775	3.78387	1.21563	0.905611	0.842951	0.785342	0.0558705	0.268624	0.036753	0.726481	0.0506786	1.22636	0.473447	1.02145	0.333714	0.999462
gene:b1438	hicB	156.399	322.389	42.2023	107.812	173.86	111.262	422.807	171.283	155.98	113.987	0.490291	0.618515	0.310488	0.598745	0.219979	0.761159	0.608572	0.334029	0.999462
gene:b4237	nrdG	31.4994	7.30794	29.6255	8.40788	22.6849	9.95235	29.8163	14.9485	39.7675	8.95744	0.881583	0.788945	0.551718	0.469705	0.894244	0.683932	0.577348	0.334252	0.999462
gene:b1494	pqqL	135.532	5.44276	0.894115	5.84637	3.80881	3.46583	3.43674	5.89567	42.7536	1.17051	1.30501	1.03903	0.0666764	0.372621	1.33884	1.7811	1.59317	0.334325	0.999462
gene:b4539	yoeB	122.758	349.348	111.419	114.859	148.573	46.1524	102.29	194.306	198.093	42.907	0.67876	0.0214996	0.74384	0.438746	0.910648	0.667816	0.569071	0.334489	0.999462
gene:b0931	pncB	286.061	43.4273	21.2284	110.704	129.11	22.5529	265.842	179.433	165.811	47.9518	1.04142	0.959109	0.993615	0.274439	0.779734	1.04021	0.66444	0.334573	0.999462
gene:b1711	btuC	5.48556	2.35283	3.77602	11.7681	5.93408	4.01898	8.60473	11.5095	9.71729	3.17575	0.565212	0.727124	0.272113	0.204232	0.717529	0.710075	0.46232	0.334587	0.999462
gene:b2960	trmI	35.5767	21.5079	37.5278	18.9438	45.0905	9.23319	31.1333	47.4922	67.9713	4.20285	0.34854	0.465398	0.933477	0.294243	1.24951	0.335249	0.712704	0.33483	0.999462
gene:b0481	ybaK	31.3885	16.4049	6.95745	29.4856	54.3123	86.8986	47.2964	52.38	61.0263	22.5318	0.443367	0.87423	0.326349	0.0721264	0.651516	0.547093	0.385222	0.335011	0.999462
gene:b2525	fdx	103.724	255.726	23.208	194.264	258.515	97.9345	237.989	663.771	198.213	80.7488	0.598034	1.11237	0.637103	0.667746	0.595492	0.707313	0.829195	0.335078	0.999462
gene:b3240	aaeB	2.80249	3.36831	2.79593	3.7227	2.91819	6.99445	2.91849	3.2784	4.04875	0.809407	0.129674	0.201062	0.581551	0.0821363	0.942975	0.143276	0.579096	0.335248	0.999462
gene:b0696	kdpC	1.34704	3.13903	1.22296	2.80996	4.14187	11.1634	2.84913	3.20416	1.22731	0.961468	0.564917	0.556509	0.648792	0.0829447	0.171766	0.462938	0.954612	0.335571	0.999462
gene:b0295	ykgL	9.40216	11.962	8.59535	12.4366	27.9084	77.6621	7.30937	8.76415	12.6292	4.95881	0.16945	0.25829	0.666496	0.127997	0.616759	0.178029	1.20256	0.335651	0.999462
gene:b1280	yciM	86.7758	105.521	17.2436	76.9202	127.27	24.315	194.058	65.55	100.988	21.0896	0.137858	0.896262	0.96052	0.700047	0.925587	0.532562	0.74618	0.335743	0.999462
gene:b1573	ydfC	5.43775	1.98388	3.26514	15.7853	5.35343	22.08	3.41231	1.97917	9.07603	7.61958	0.658145	0.929437	0.862267	0.37592	0.12337	0.948258	0.879514	0.336288	0.999462
gene:b0331	prpB	0.624944	2.06549	3399.66	1.08226	1.46889	15.8587	2.04118	2.34985	0.712486	1.09272	0.757216	1.41331	1.17444	0.099413	0.297879	1.99704	1.49952	0.336315	0.999462
gene:b2123	yehR	5.99182	3.23821	1.87952	3.51369	1.28557	1.70164	4.76305	3.59071	2.77204	1.38126	0.421905	0.428514	0.196977	0.198466	0.473566	0.468666	0.539589	0.336501	0.999462
gene:b2320	pdxB	26.6254	6.95947	4.19429	33.8221	30.3682	8.69299	42.6141	56.2337	56.6202	12.7347	0.828106	1.10216	0.784753	0.194855	0.894868	0.814165	0.605058	0.337142	0.999462
gene:b3177	folP	10.3213	12.3299	5.58614	8.58722	14.0938	9.14454	15.4767	25.7942	24.3612	4.14789	0.125406	0.299447	0.301197	0.353546	1.0027	0.310346	0.544075	0.337212	0.999462
gene:b3092	uxaC	5.80144	83.6642	55.0673	5.73957	9.66632	67.5935	11.4588	7.52226	11.2657	1.55117	1.2308	1.14724	1.06034	0.293298	1.0719	1.02555	1.34701	0.337395	0.999462
gene:b0287	yagU	4567.47	121.738	26.6058	423.823	763.308	107.291	407.925	297.456	3625.36	265.627	1.34078	1.24714	1.06564	0.221479	1.22112	1.70823	1.47911	0.337873	0.999462
gene:b4254	argI	27.9327	2.2784	1.52257	15.2028	48.4147	7.26289	27.7636	8.53816	35.9501	3.2556	1.2009	1.15673	1.04526	0.748969	1.17934	1.06454	0.837175	0.338008	0.999462
gene:b4330	yjiH	14.7906	2.11973	1.39653	36.333	91.6066	8.15011	31.2129	6.46777	26.1114	13.051	1.05967	1.30952	1.18313	0.928723	0.471631	1.19465	1.08811	0.338047	0.999462
gene:b3335	gspO	115.016	129.142	109.454	80.5983	47.5572	52.6448	93.037	41.9663	117.352	28.0145	0.0818207	0.21472	0.0718045	0.534986	0.869129	0.187888	0.540072	0.338451	0.999462
gene:b2824	ygdB	0.28373	0.314725	2.80959	1.95686	2.25567	6.72231	2.14247	1.91041	1.426	0	0.0732445	0.253006	0.703586	0.0809751	1.41421	0.933929	0.941251	0.338609	0.999462
gene:b3893	fdoH	2.85818	21.462	8.42218	3.63022	9.19483	5.7937	2.12069	8.54795	4.8803	3.83642	1.08181	0.562283	0.320907	0.851985	0.169361	0.946358	0.476654	0.338723	0.999462
gene:b1209	lolB	400.104	60.8624	54.3006	253.971	231.497	41.0601	312.028	409.917	404.238	132.431	1.04077	0.915999	0.988118	0.191754	0.716257	0.866514	0.583509	0.339042	0.999462
gene:b3538	bcsG	27.2811	8.2186	3.74532	28.3304	41.5001	9.16664	13.7485	14.3591	40.9284	15.7315	0.759399	1.08395	0.902494	0.0307219	0.628907	0.754051	0.647182	0.339276	0.999462
gene:b4111	proP	102.355	15.6036	6.36725	170.735	87.8881	7.1991	41.24	141.978	159.015	179.304	1.04007	1.31252	1.20007	0.777571	0.0848104	1.05433	0.669907	0.339915	0.999462
gene:b3858	yihD	481.152	56.2533	33.4973	152.203	444.025	66.8249	252.731	219.887	266.842	97.5766	1.11815	0.904012	1.04422	0.098279	0.656875	1.14369	0.603074	0.339935	0.999462
gene:b1943	fliK	92.8339	4.41024	0.731945	5.21841	10.523	17.5673	21.5805	3.7749	14.937	1.78145	1.28594	1.06629	0.354647	0.993119	1.11283	1.73392	0.667991	0.340229	0.999462
gene:b4518	ymdF	25.7226	380.923	740.755	80.3647	86.2559	2244.75	124.001	45.8898	133.801	59.6534	1.2353	1.13739	1.30955	0.650217	0.542043	1.07082	1.96051	0.340555	0.999462
gene:b0543	emrE	117.109	51.0056	12.4304	53.995	160.204	147.699	95.3088	305.458	49.9312	27.7071	0.556075	0.884921	0.0574361	0.741568	0.404821	0.739067	0.763691	0.341234	0.999462
gene:b3312	rpmC	15465.2	578.25	474.65	8255.31	48600.1	1149.17	41688.5	92238.9	15656.1	3103.89	1.31227	1.26043	1.34888	0.53379	0.946243	1.15854	1.02962	0.341346	0.999462
gene:b2782	mazF	174.968	276.665	137.086	178.925	220.281	76.7813	222.443	279.13	288.533	47.6135	0.318447	0.187238	0.683154	0.159832	1.01358	0.310389	0.542877	0.341502	0.999462
gene:b1684	sufA	62.8011	215.671	649.016	122.85	18.0986	67.3827	204.488	18.8075	356.634	20.4283	0.776346	0.964042	0.815362	1.17598	1.26098	1.0099	1.21377	0.341533	0.999462
gene:b2764	cysJ	108.645	31.8704	4.53104	767.388	368.758	106.199	300.896	475.66	52.806	9.40192	0.772696	1.39761	0.781786	0.318269	0.986733	1.58789	0.864838	0.341602	0.999462
gene:b1267	yciO	97.8103	76.4975	108.47	165.532	73.623	13.2264	141.51	128.013	217.148	39.2952	0.172917	0.294516	0.983469	0.0708201	0.980809	0.33936	0.734179	0.341992	0.999462
gene:b2291	yfbR	359.171	55.9602	8.22911	102.182	416.182	27.7176	63.4532	84.5726	180.883	76.0129	1.03294	1.20341	1.2376	0.201771	0.577311	1.19211	1.01733	0.342058	0.999462
gene:b4136	dsbD	20.1798	3.29788	3.99528	16.9454	34.2544	8.08638	45.3146	39.7649	20.7488	5.98127	1.01691	0.874577	0.874031	0.0922486	0.781309	0.784996	0.646477	0.342332	0.999462
gene:b0355	frmB	8.73986	4.61749	2.86128	3.36361	14.6863	25.4927	12.3573	7.12506	11.8771	3.22334	0.436457	0.114123	0.380362	0.379805	0.810457	0.544811	0.61008	0.342626	0.999462
gene:b3876	yihO	2.19403	0.863932	1.20168	1.22707	1.11827	5.52301	0.701104	1.42161	1.37462	0.6397	0.615129	0.0147841	0.937958	0.480022	0.515973	0.417502	1.03258	0.342943	0.999462
gene:b3941	metF	84.0705	3.52016	5.43038	3.4353	143.13	10.5367	7.72139	226.141	13.425	1.43224	1.30054	0.318246	1.22027	1.32083	1.14155	1.65802	1.41448	0.342981	0.999462
gene:b2985	yghS	5.5852	1.82583	0.84013	3.3479	3.51636	13.4039	3.24848	2.62801	2.23803	1.06038	0.717384	0.846824	0.826411	0.14932	0.504925	0.712548	1.03915	0.343303	0.999462
gene:b1433	ydcO	7.85744	6.67434	8.38804	6.49204	3.4679	7.88043	8.033	9.36481	7.08772	4.30438	0.115138	0.180197	0.549884	0.108259	0.345523	0.124833	0.344829	0.343428	0.999462
gene:b2993	hybD	4.28399	6.95676	6.19538	22.5318	16.554	8.41021	11.0373	13.4812	20.4668	11.682	0.336265	0.804227	0.461343	0.140963	0.38644	0.844191	0.317118	0.343609	0.999462
gene:b2555	yfhG	18.9016	20.2333	11.7977	19.6593	18.6318	5.79312	37.2762	32.686	31.8654	5.17696	0.0481235	0.353434	0.743365	0.0927861	1.01892	0.223149	0.646211	0.343673	0.999462
gene:b2216	rcsD	157.094	36.9352	21.9776	93.599	153.128	25.188	182.947	148.539	113.994	72.8858	0.875797	0.876371	1.01468	0.146794	0.311086	0.793712	0.502601	0.343908	0.999462
gene:b3146	rsmI	22.4585	2.92284	3.29108	16.9194	16.0502	4.24252	17.8273	27.6304	30.1885	5.07371	1.0885	0.953632	0.822885	0.30498	1.00724	0.863156	0.647065	0.343968	0.999462
gene:b2828	lgt	93.935	14.2459	23.9331	65.8045	63.9927	14.6188	104.45	87.6286	76.3768	38.3	1.04175	0.659869	0.888232	0.123851	0.469569	0.750493	0.513861	0.34448	0.999462
gene:b4127	yjdJ	142.508	187.826	39.924	111.081	118.75	51.9169	63.9981	25.6166	371.609	35.9982	0.194014	0.66641	0.553806	0.6057	1.16442	0.516707	1.18223	0.344508	0.999462
gene:b3594	yibA	10.6042	54.2326	22.0501	18.294	20.0222	18.3622	11.2551	15.5528	14.0331	9.48409	0.951618	0.131666	0.0611601	0.226719	0.273556	0.731103	0.273806	0.344529	0.999462
gene:b0334	prpD	0.12974	0.902507	715.337	0.467826	0.723852	32.7094	1.35844	0.783905	0.836622	0.31684	1.05872	1.41236	1.35298	0.379264	0.637284	1.99442	2.12849	0.344798	0.999462
gene:b3085	ygjP	110.138	53.7056	11.6407	122.505	74.457	24.2854	105.579	126.121	73.4943	34.8811	0.487095	1.16877	0.71857	0.125381	0.503872	0.691365	0.536977	0.344919	0.999462
gene:b2578	eamB	22.1311	76.3491	3.37482	58.1139	7.02711	47.6068	13.4994	25.5285	31.7555	13.6659	0.778591	1.25897	1.05042	0.435886	0.563227	0.830582	0.645906	0.345903	0.999462
gene:b3636	rpmG	565.483	55.8255	95.3134	197.839	574.409	156.046	1194.84	1769.67	172.661	119.894	1.16008	0.4946	0.809981	0.274222	0.255076	1.01663	1.02226	0.345993	0.999462
gene:b2193	narP	20.0171	11.2198	15.7067	14.8032	22.2745	7.86209	45.3845	55.852	21.0685	3.85627	0.398287	0.0418796	0.676328	0.146225	0.97661	0.234277	0.791285	0.346003	0.999462
gene:b0583	entD	255.687	14.6664	4.25297	43.9178	16.2604	32.3669	17.6181	8.75529	141.556	1.70308	1.26077	1.16449	0.468421	0.475248	1.38059	1.48894	1.44424	0.346126	0.999462
gene:b4281	yjhD	116.607	19.7495	2.88752	29.4803	66.3652	4.12937	34.8626	61.7962	37.4851	27.0507	1.00455	1.16189	1.24853	0.394065	0.228656	1.20478	0.595715	0.346217	0.999462
gene:b2151	galS	3.67187	46.8984	9.23189	1.46749	5.44445	92.2682	3.42515	2.66205	1.9865	0.906554	1.20884	1.02628	1.25662	0.177288	0.527911	1.39096	2.05388	0.346309	0.999462
gene:b0622	pagP	75.1983	26.2514	8.24924	107.939	128.128	130.243	191.761	33.6101	126.288	65.5206	0.682322	1.2134	0.0115766	0.992404	0.448041	0.836956	0.493904	0.346435	0.999462
gene:b3093	exuT	2.96544	25.1183	44.0897	3.14285	1.62561	14.9739	3.52909	1.82016	5.01457	0.843491	1.11555	1.22601	1.13722	0.4518	1.00695	1.05123	1.1402	0.346819	0.999462
gene:b0049	apaH	43.3694	28.6104	45.8661	47.2246	68.9378	22.2905	50.5303	52.7482	98.8041	19.4976	0.289975	0.020638	0.723123	0.0303702	0.948053	0.208102	0.570241	0.347205	0.999462
gene:b0977	hyaF	6.16558	87.7843	1.3109	159.39	5.16088	40.5995	52.262	3.4675	44.4215	31.4195	1.22859	1.39114	1.09522	1.23823	0.242449	1.18032	0.69961	0.347292	0.999462
gene:b0773	ybhB	64.9053	178.614	99.4634	89.102	114.258	56.7132	108.991	278.722	137.637	22.7396	0.660352	0.077709	0.47599	0.619107	1.01317	0.455829	0.738098	0.347402	0.999462
gene:b2206	napA	1.12283	0.869701	0.849488	0.896103	3.80895	4.60282	3.18274	2.06179	2.86457	0.662151	0.17966	0.0377658	0.133468	0.30227	0.883169	0.135871	0.48156	0.347602	0.999462
gene:b0928	aspC	694.08	104.697	20.3057	191.697	351.107	37.3024	140.885	234.297	668.164	187.283	1.04349	1.14331	1.14257	0.352108	0.794986	1.19695	0.818742	0.348221	0.999462
gene:b0973	hyaB	14.5122	138.291	5.20803	297.707	10.4602	72.5192	100.739	7.05926	123.291	57.8205	1.14559	1.36558	1.05767	1.22899	0.511228	1.19998	0.758814	0.3483	0.999462
gene:b2398	yfeC	72.41	257.454	48.0379	83.5293	64.9947	68.2655	87.1615	71.481	100.403	37.9357	0.793332	0.381496	0.0347111	0.139783	0.638593	0.831182	0.296473	0.348323	0.999462
gene:b3494	uspB	97.7083	497.637	3138.66	238.38	110.319	196.601	164.024	94.1678	887.787	63.2392	0.950011	1.21456	0.397567	0.382629	1.22614	1.44995	1.24599	0.348574	0.999462
gene:b0975	hyaD	5.43772	101.257	3.57667	316.762	5.31735	57.6917	65.027	5.09697	82.1262	55.9112	1.27006	1.38263	1.17552	1.20863	0.268577	1.37925	0.715355	0.349528	0.999462
gene:b3195	mlaF	23.7432	3.46842	12.9452	33.5316	26.1262	5.86963	77.6394	59.079	37.8692	21.3852	1.0537	0.626411	0.895339	0.191989	0.393421	0.707911	0.692858	0.349682	0.999462
gene:b2322	yfcJ	1.16144	1.44802	0.570318	0.753214	0.460492	5.35044	2.98465	2.99319	1.25256	0.316706	0.155314	0.195427	1.19007	0.00202036	0.843386	0.403065	0.867167	0.350097	0.999462
gene:b1246	oppD	207.172	16.2956	12.3027	162.475	179.307	8.48902	112.015	136.904	286.481	81.1403	1.20796	1.21512	1.28636	0.141405	0.789931	1.00584	0.702484	0.350333	0.999462
gene:b0953	rmf	385.283	1214.41	4759.97	3139.31	306.699	1600.73	545.303	105.057	686.892	1404.36	0.732992	0.290148	0.959426	0.957319	0.485189	0.827262	0.775767	0.350612	0.999462
gene:b3165	rpsO	341.303	29.3384	90.6851	142.016	132.373	79.2696	187.644	421.357	146.556	112.146	1.19033	0.311958	0.354841	0.542725	0.188105	0.895507	0.687372	0.350736	0.999462
gene:b1166	ariR	1.71432	1.89536	33.2875	0.840391	2.58774	27.6798	1.61554	15.4849	0	2.79434	0.0709285	1.34456	1.1724	1.147	1.41421	1.68625	1.31431	0.351034	0.999462
gene:b1592	clcB	5.98575	1.74039	4.50798	6.47377	6.0791	8.44967	27.4821	17.4322	6.58557	4.04565	0.777082	0.253152	0.230749	0.316441	0.337872	0.455134	0.774251	0.351043	0.999462
gene:b3382	yhfY	6.93289	2.39042	16.6685	1.08483	3.60551	20.3297	2.4067	4.90211	2.60638	1.55652	0.689028	1.24138	0.98815	0.482848	0.356657	1.04289	1.21348	0.351059	0.999462
gene:b3520	yhjB	7.58596	6.49738	9.63467	8.65904	16.5664	39.8534	7.33088	7.72723	8.41372	5.22082	0.109312	0.0754221	0.58371	0.037224	0.331177	0.167283	0.928226	0.351082	0.999462
gene:b1087	yceF	61.9091	11.4098	16.3879	43.1955	21.9059	15.8793	46.0366	44.8819	72.8002	15.145	0.974057	0.636279	0.225562	0.0179611	0.927132	0.712567	0.628151	0.351173	0.999462
gene:b0376	ampH	31.62	25.8581	8.89582	22.0492	211.541	104.364	55.8974	25.1811	36.0967	9.5317	0.141768	0.601121	0.4798	0.53577	0.82336	0.436333	1.01702	0.351557	0.999462
gene:b2121	yehP	0.232409	0.832366	1.2378	1.03778	0.290167	8.24546	1.33812	0.396042	1.0125	0.436346	0.796851	0.124307	1.31806	0.768267	0.562382	0.520359	1.59211	0.351971	0.999462
gene:b3231	rplM	10681.5	164.557	292.759	2299.93	8633.8	459.704	6900.02	24887.8	4495.2	895.211	1.3713	1.09484	1.27123	0.800261	0.944483	1.48174	1.16836	0.352159	0.999462
gene:b3774	ilvC	373.899	29.0038	3.01404	184.64	813.201	27.8959	1729.24	573.516	346.932	49.3746	1.2106	1.36878	1.32041	0.709776	1.06183	1.15711	1.076	0.352489	0.999462
gene:b1177	ycgJ	116.61	20.6344	11.1205	77.2043	72.4084	14.267	72.4718	128.805	113.253	22.6733	0.988966	1.0581	0.948647	0.395809	0.942415	0.879969	0.65433	0.352511	0.999462
gene:b4065	yjcE	9.78102	5.3935	1.28902	13.2603	18.2435	8.12369	10.125	13.3444	15.7005	6.74168	0.408902	1.16362	0.54278	0.193994	0.564548	0.70089	0.372465	0.352579	0.999462
transcript:b4205	ytfA-1	11.097	2.28404	1.53002	3.94284	4.13568	5.48752	2.77957	10.784	3.54277	1.91459	0.931423	0.623484	0.198665	0.834587	0.421925	0.92785	0.667057	0.35267	0.999462
gene:b2972	pppA	27.7498	3.10144	1.26145	3.69315	9.45818	8.56004	8.97506	14.2831	11.1738	1.80273	1.12988	0.694091	0.0704932	0.322756	1.02128	1.40479	0.455533	0.352715	0.999462
gene:b0338	cynR	7.56515	3.94737	4.35423	4.48339	13.6584	47.9969	11.2616	13.7338	13.1122	2.82445	0.444413	0.0206684	0.787637	0.139874	0.912932	0.327754	0.917916	0.352791	0.999462
gene:b3878	yihQ	3.03846	1.78135	1.22502	1.62881	2.07406	7.55285	1.03247	1.29071	2.53535	0.531024	0.368857	0.200098	0.804846	0.157201	0.924396	0.408005	1.0297	0.352989	0.999462
gene:b1143	ymfI	2661.97	646.079	99.2531	891.071	1209.03	154.035	1439.14	697.703	985.17	485.139	0.861807	1.13074	1.09458	0.490701	0.480954	1.03184	0.574434	0.353058	0.999462
gene:b1212	prmC	21.3998	5.32278	1.90306	16.2822	36.0925	3.92739	53.0444	60.0951	29.1835	17.4979	0.850829	1.11822	1.13664	0.0881319	0.354015	0.814465	0.636198	0.353364	0.999462
gene:b2164	psuT	3.55595	4.41063	5.33929	3.28009	1.38545	8.10007	3.96488	2.41624	2.58484	1.56924	0.151721	0.337861	1.0011	0.343217	0.345751	0.224166	0.751356	0.353593	0.999462
gene:b3803	hemX	28.2694	11.0368	18.77	21.2911	52.2278	7.84788	38.0093	23.6812	44.9139	12.672	0.620019	0.0889984	1.04473	0.328462	0.791807	0.358506	0.600582	0.353629	0.999462
gene:b3261	fis	295.993	15.5134	18.2986	102.355	548.903	31.0374	488.718	814.744	112.092	49.3594	1.27335	0.985248	1.26284	0.353728	0.549498	1.21827	0.948982	0.354115	0.999462
gene:b0192	nlpE	70.0377	74.5346	110.949	76.0362	159.275	50.3831	108.027	109.551	172.719	31.446	0.0439889	0.264054	0.734512	0.0099057	0.978572	0.227764	0.536786	0.354115	0.999462
gene:b2169	fruB	8.33754	11.3747	18.4427	11.3005	12.4781	9.2265	31.9005	12.0514	21.624	1.97326	0.217895	0.339593	0.211866	0.638672	1.17769	0.347169	0.703444	0.354381	0.999462
gene:b3993	thiE	64.2097	43.5674	15.5328	30.9115	69.628	46.7214	50.2428	171.657	314.303	32.9718	0.270861	0.468276	0.278427	0.773798	1.14567	0.534014	0.963332	0.354754	0.999462
gene:b3501	arsR	7.29688	4.58744	15.0144	10.8221	16.3528	5.69674	3.64804	6.06852	7.00365	4.50715	0.322419	0.229474	0.683458	0.352293	0.306719	0.478657	0.642017	0.354773	0.999462
gene:b1357	ydaS	166.458	65.1541	55.5061	60.3009	55.2959	24.7421	233.011	112.981	87.4181	27.2565	0.618557	0.0585532	0.539864	0.490613	0.741937	0.612687	0.865062	0.354876	0.999462
gene:b1675	ydhZ	22.4324	7.3498	16.0988	2.19102	4.381	24.2711	24.7088	32.538	8.91817	4.73838	0.7162	1.07538	0.981738	0.193411	0.432841	0.749607	0.727037	0.354884	0.999462
gene:b3831	udp	80.1831	51.5789	42.0223	99.7266	153.91	64.7244	98.4059	47.5891	138.551	22.3983	0.307011	0.57571	0.576888	0.492248	1.0206	0.386833	0.592867	0.355227	0.999462
gene:b3575	yiaK	0.737494	4.86513	2.23134	0.86736	1.13817	5.41483	0.828915	0.756752	0.68366	0.43228	1.0419	0.622506	0.922953	0.0643602	0.31857	0.880911	1.2388	0.355277	0.999462
gene:b2136	yohD	11.3058	10.4004	20.7811	18.5168	6.94226	11.2347	11.3211	11.8207	26.4097	6.89367	0.0589891	0.0814854	0.333963	0.0305309	0.82874	0.339318	0.578948	0.355384	0.999462
gene:b0172	frr	137.3	76.9649	151.19	90.6393	542.63	33.9659	135.23	176.76	234.046	31.0228	0.39823	0.354099	1.2476	0.188251	1.08318	0.313904	0.984193	0.355447	0.999462
gene:b4463	ygcU	1.72007	0.95574	0.737012	0.887646	1.29434	5.95141	0.855729	0.73295	1.18463	0.0923414	0.403962	0.131122	0.908959	0.109296	1.20968	0.408861	1.26535	0.355491	0.999462
gene:b2044	wcaL	2.95745	1.13309	0.407422	4.0226	43.1539	8.05456	7.15928	4.3163	7.08805	7.51409	0.630732	1.15409	0.969331	0.35036	0.0412619	0.777447	1.15577	0.35554	0.999462
gene:b1854	pykA	1596.44	310.214	306.795	754.107	1656.12	364.292	3072.23	477.111	1609.81	382.803	0.954026	0.59628	0.904232	1.03401	0.870841	0.818444	0.850692	0.355714	0.999462
gene:b4109	crfC	40.8304	1.67162	3.22248	7.54117	4.3141	6.60533	3.48939	4.66832	24.5959	4.70842	1.30297	0.567424	0.296745	0.204378	0.959761	1.39001	1.01239	0.355876	0.999462
gene:b1736	chbA	5.90792	4.76114	6.28646	5.46235	5.78599	7.75286	7.70057	5.28337	13.2253	2.07195	0.152009	0.0991988	0.205451	0.263282	1.03111	0.11694	0.53109	0.356236	0.999462
gene:b3205	yhbJ	3215.46	1439.06	249.947	3122.58	1525.73	592.919	2965.64	1470.98	2772.29	984.629	0.539735	1.20459	0.622658	0.476437	0.672928	0.711427	0.55624	0.356942	0.999462
gene:b3333	gspL	20.1329	3.97865	6.03074	11.2234	13.1149	8.60153	14.677	12.8977	13.4307	4.57721	0.947494	0.42561	0.293919	0.0912543	0.69529	0.696672	0.343508	0.356949	0.999462
gene:b0951	pqiB	20.5575	42.7226	36.8562	32.0432	30.6214	14.2233	51.5545	82.7949	38.7598	8.69961	0.495356	0.0987906	0.517127	0.328848	0.895745	0.284484	0.717084	0.35697	0.999462
gene:b2479	gcvR	1464.53	130.474	35.2108	340.907	777.153	64.4013	855.836	820.977	943.843	249.036	1.18284	1.14943	1.19776	0.0293999	0.823726	1.33995	0.592639	0.357497	0.999462
transcript:b2238	yfaH-1	33.2005	293.73	60.7334	16.382	9.48325	86.4542	24.6117	17.3618	8.429	6.42097	1.12698	0.813357	1.13463	0.244271	0.191232	1.28474	1.20349	0.35752	0.999462
gene:b1388	paaA	1.12055	0.415199	6.42626	0.657779	1.11981	6.44835	1.83506	1.42136	0.603145	0.395143	0.649531	1.15158	0.99571	0.179664	0.294664	1.32836	1.14486	0.35765	0.999462
gene:b0168	map	337.771	74.5884	16.933	360.264	518.571	34.0772	681.111	591.27	316.682	161.944	0.902602	1.28724	1.23981	0.0998556	0.45721	0.896194	0.664679	0.357775	0.999462
gene:b2576	srmB	76.7306	23.8415	21.0491	29.6394	79.9523	16.5181	79.0144	153.286	89.0905	8.95658	0.74371	0.23967	0.929917	0.452156	1.15584	0.692558	0.745451	0.358051	0.999462
gene:b4351	mrr	16.2577	7.72683	1.71508	13.5639	23.9351	14.433	27.7791	12.7439	18.5659	6.33929	0.503011	1.09672	0.350239	0.524714	0.694274	0.659003	0.451145	0.35833	0.999462
gene:b0568	nfrA	5.4684	15.3148	6.77654	6.32936	11.2006	48.5248	26.4865	16.7646	8.77197	0.90633	0.670008	0.0482537	0.883785	0.317884	1.14934	0.542224	0.899222	0.358377	0.999462
gene:b2572	rseA	1194.9	343.921	5874.81	663.815	1382.68	214.196	1072.02	490.127	2177.59	1379.83	0.78207	1.12707	1.03482	0.526788	0.317141	1.28464	0.628454	0.358728	0.999462
gene:b3614	yibQ	79.2937	11.6006	3.05927	26.3409	81.2438	7.6736	26.2733	38.506	48.2931	15.4773	1.05323	1.1199	1.17012	0.267055	0.727744	1.13699	0.732286	0.358738	0.999462
gene:b3651	trmH	87.5798	18.1464	2.24765	57.1428	129.734	11.9896	55.6475	83.9887	79.6696	25.643	0.928754	1.30717	1.17493	0.287035	0.725508	0.933433	0.666002	0.358888	0.999462
gene:b0882	clpA	203.667	327.019	370.244	264.773	295.964	146.815	394.262	268.974	503.435	102.891	0.328718	0.234889	0.476374	0.267151	0.934241	0.249741	0.525098	0.358897	0.999462
gene:b3316	rpsS	3409.38	92.5712	123.401	1774.82	8155.9	229.136	5929.37	16101.4	3251.92	516.202	1.33945	1.23034	1.33692	0.65297	1.02674	1.17174	1.04452	0.358944	0.999462
gene:b2731	fhlA	43.1788	44.8051	43.2243	57.9571	34.447	34.886	124.738	18.5149	49.6995	21.3065	0.0261404	0.205921	0.00895446	1.04865	0.565498	0.151203	0.83703	0.359244	0.999462
gene:b1055	yceA	15.818	15.0315	4.00313	10.0675	21.757	7.75411	5.81657	42.3702	8.70013	14.3045	0.036055	0.609519	0.671038	1.0728	0.34453	0.485231	0.822442	0.359409	0.999462
gene:b1585	ynfC	71.8751	8.48739	12.0905	27.5789	17.395	7.93313	28.8547	24.7787	38.4161	10.852	1.11549	0.552161	0.52831	0.107477	0.791212	0.970219	0.539697	0.359566	0.999462
gene:b0228	rayT	4.5498	4.68121	3.56919	2.03647	8.2279	6.58563	6.30905	2.55809	8.96915	0.617962	0.0201323	0.386679	0.156784	0.598238	1.2319	0.329056	0.591535	0.359639	0.999462
gene:b0824	ybiY	4.56105	4.11134	5.82815	2.45261	4.42469	8.96891	6.1368	3.00482	3.89398	0.166478	0.0733346	0.576485	0.479819	0.484519	1.29825	0.329101	0.669323	0.359877	0.999462
gene:b4319	fimG	15.7443	2.66742	1.09775	6.83243	12.7733	17.8225	31.1044	60.5651	47.1325	4.43535	1.00444	1.02268	0.233387	0.454499	1.17094	0.997329	0.743692	0.359892	0.999462
gene:b0943	ycbV	4.10055	4.45193	2.05796	2.12958	3.43645	8.78142	3.08637	3.65598	4.05341	3.5317	0.0581032	0.0241875	0.618678	0.119476	0.0972708	0.398281	0.487667	0.359919	0.999462
gene:b3055	ygiM	119.128	6.66224	80.4781	20.8662	195.953	17.0654	38.0435	24.27	82.6803	51.2116	1.26441	0.831857	1.18762	0.312592	0.332384	0.923539	0.978579	0.360126	0.999462
gene:b0634	mrdB	11.8867	4.28672	8.77288	14.9705	62.9277	44.6274	42.6689	57.2755	21.5946	9.69292	0.664547	0.369145	0.240626	0.206683	0.537963	0.457062	0.516137	0.360145	0.999462
gene:b3821	pldA	137.097	26.786	9.91819	38.2447	115.592	19.4892	66.0873	91.1298	45.0108	22.4777	0.951919	0.831755	1.00613	0.225265	0.472178	1.07999	0.640271	0.360415	0.999462
gene:b1680	sufS	52.8987	101.409	90.4366	74.8811	26.9615	23.1323	67.985	11.7604	235.308	11.0344	0.444592	0.13307	0.108103	0.997093	1.28752	0.263296	1.38916	0.360493	0.999462
gene:b4570	lomR	1.80262	1.81763	1.40157	2.41354	0.75565	2.01411	1.27009	1.48924	2.53845	0.777536	0.0058635	0.375125	0.642558	0.112319	0.751001	0.224329	0.47655	0.360851	0.999462
gene:b4001	yjaH	16.2777	7.57064	1.89778	8.30057	8.17106	15.0713	5.39294	4.43672	10.5331	32.3486	0.516331	0.88788	0.419855	0.137573	0.719463	0.695005	0.819851	0.361354	0.999462
gene:b4097	phnK	0.198641	0.219945	0.403203	0.192691	0	2.82227	0	0.651232	0.701673	0.725507	0.0719766	0.4996	1.41421	1.41421	0.0236175	0.395892	1.27297	0.36165	0.999462
gene:b0887	cydD	9.70741	4.31791	1.50432	18.2274	8.12723	8.02362	8.69162	15.0352	17.9851	4.02354	0.543439	1.19858	0.00907238	0.378103	0.897131	0.872077	0.500718	0.36167	0.999462
gene:b0817	mntR	26.436	39.757	34.7481	81.0298	33.1184	11.3741	16.8496	31.1967	56.6882	21.2498	0.284603	0.565326	0.691152	0.422298	0.643043	0.534591	0.568539	0.361725	0.999462
gene:b3622	waaL	448.181	41.4387	24.7156	132.964	229.216	13.4863	362.726	293.797	136.909	77.0462	1.17483	0.97087	1.25705	0.14848	0.395685	1.21578	0.718142	0.361963	0.999462
gene:b0586	entF	159.884	35.6342	20.5073	45.8556	7.43194	32.8564	5.96974	1.74582	382.678	0.440258	0.898718	0.54018	0.892457	0.774218	1.41096	0.974457	2.12563	0.361969	0.999462
gene:b3284	smg	1379.84	611.168	854.812	1302.69	1254.54	266.385	1609.51	1010.13	1824.61	447.751	0.545988	0.293578	0.918824	0.323576	0.856894	0.353243	0.581454	0.362693	0.999462
gene:b0905	ycaO	97.7362	2.08496	1.81923	8.03769	33.8349	5.04259	18.7378	48.8152	20.7316	4.22379	1.35514	0.892188	1.04735	0.629667	0.935492	1.71285	0.784318	0.362721	0.999462
gene:b0422	xseB	438.588	270.316	59.3857	483.223	594.337	601.43	911.594	742.453	502.502	163.915	0.335691	1.10466	0.00838877	0.144616	0.718521	0.614484	0.428924	0.362786	0.999462
gene:b0281	intF	317.151	187.988	75.411	55.3625	165.047	120.961	145.761	503.346	99.6731	42.3404	0.361611	0.216809	0.21799	0.779073	0.570936	0.758132	0.914746	0.363071	0.999462
gene:b4479	dgoR	11.7901	17.6154	16.5636	15.8071	12.9436	7.59663	7.76275	10.112	21.7679	3.02742	0.280159	0.03305	0.368144	0.185868	1.06887	0.164874	0.607557	0.36335	0.999462
gene:b2431	yfeX	11.0273	3.2394	2.17872	16.5019	25.6653	8.00163	32.5391	18.3688	29.8148	6.40955	0.77199	1.08433	0.74198	0.393649	0.913751	0.822738	0.551695	0.363529	0.999462
gene:b3800	aslB	0.262685	0.583041	0.70977	0.620805	0.365333	3.7374	2.08961	0.826548	0.535073	0.338182	0.535696	0.0945572	1.16235	0.612532	0.31886	0.358353	1.02962	0.364503	0.999462
gene:b3096	mzrA	82.6474	124.95	16.0604	109.842	29.5948	13.767	83.3581	100.823	116.87	71.3082	0.288178	1.05341	0.516212	0.134102	0.34241	0.57774	0.581577	0.36461	0.999462
gene:b2428	murQ	5.08736	3.49501	2.56353	2.17076	26.3068	15.3015	8.5588	5.89061	11.0746	0.509267	0.262389	0.117327	0.374056	0.261145	1.28987	0.389596	0.787887	0.36471	0.999462
gene:b1462	yddH	17.4312	4.97439	4.21662	4.05026	3.84586	17.2249	8.15927	4.16077	7.62509	1.32832	0.786259	0.0284592	0.897966	0.458987	0.994591	0.850422	0.792589	0.365084	0.999462
gene:b3638	yicR	24.6282	3.42077	4.18546	8.54166	21.8859	7.47313	54.5375	51.4376	12.5765	5.73858	1.06927	0.484053	0.694258	0.0413675	0.527995	0.969547	0.857576	0.365222	0.999462
gene:b4446	sibC	217.286	129.193	1578.17	637.875	39.003	102.962	183.192	729.101	361.266	731.322	0.359567	0.600068	0.637141	0.846254	0.47899	1.03534	0.860922	0.365749	0.999462
gene:b2679	proX	49.8741	3.64287	2.5641	5.20486	12.9916	7.9345	25.8185	60.9044	42.0148	14.9582	1.22168	0.480708	0.341766	0.572155	0.671613	1.50511	0.743367	0.365791	0.999462
gene:b3354	yheU	55.7965	39.0241	46.9116	36.6023	60.2223	28.4352	86.0528	70.0208	110.643	20.87	0.250154	0.174576	0.50705	0.145269	0.965366	0.194574	0.544422	0.365949	0.999462
gene:b0241	phoE	1.27481	0.90944	1.71942	0.50085	2.85992	10.0669	0.661905	1.50832	1.42284	0.203733	0.236562	0.776175	0.788454	0.551561	1.05994	0.471755	1.32005	0.366029	0.999462
gene:b0925	ldtD	21.0869	48.3083	114.833	39.9087	54.4331	14.9137	28.8884	12.0854	109.156	16.7594	0.554748	0.684747	0.805933	0.579957	1.03775	0.728448	0.954426	0.366641	0.999462
gene:b0413	nrdR	86.0618	129.67	30.3471	214.455	233.203	144.673	308.76	255.289	156.408	71.6018	0.28587	1.06359	0.331326	0.134065	0.526004	0.674833	0.442864	0.366659	0.999462
gene:b0838	gstB	34.9845	7.29336	6.83154	21.4741	22.1701	14.3942	14.5655	16.6094	48.4204	8.88699	0.926281	0.731575	0.300752	0.0927192	0.975593	0.759897	0.679972	0.367048	0.999462
gene:b4118	melR	27.5837	880.28	411.78	36.9428	35.443	368.559	20.5924	19.7376	33.4202	4.66549	1.32828	1.18135	1.16608	0.0299745	1.06773	1.18739	1.76116	0.367324	0.999462
gene:b3508	yhiD	241	58.5406	11.9243	351.645	49.8445	22.8112	124.15	23.0941	504.704	95.3693	0.861441	1.32145	0.526192	0.970597	0.964693	0.956158	1.35207	0.367387	0.999462
gene:b3911	cpxA	19.1129	21.4905	10.2254	20.1732	33.3525	12.2057	23.0254	17.1472	48.2598	7.30456	0.0828116	0.462795	0.656437	0.206933	1.04239	0.287887	0.641349	0.367395	0.999462
transcript:b0230	lafU-1	1.09186	1.29913	3.21641	1.72053	1.92613	8.72803	1.08919	0.879393	2.26977	0.61961	0.122595	0.428503	0.902872	0.150716	0.807675	0.523641	1.18941	0.367568	0.999462
gene:b3279	yrdA	328.113	86.8799	68.4618	140.922	241.411	69.4429	200.366	224.793	199.742	187.464	0.822075	0.489408	0.78236	0.0812519	0.0448436	0.760633	0.325363	0.36789	0.999462
gene:b1480	sra	1378.03	852.299	5254.06	1595.41	143.495	1210.83	962.515	440.165	2305.06	576.608	0.333357	0.755403	1.11453	0.526645	0.848259	0.88712	0.817828	0.367988	0.999462
gene:b3042	yqiC	410.072	154.432	76.0888	313.396	263.511	79.1238	632.846	603.507	423.759	189.833	0.640438	0.861659	0.761052	0.0335597	0.539155	0.633539	0.617731	0.36802	0.999462
gene:b4589	ylcI	89.1007	18.6392	4.87787	61.8753	39.7885	109.641	63.8455	48.2547	60.3206	6.02496	0.92489	1.20753	0.66109	0.196688	1.15736	0.890459	0.621481	0.368134	0.999462
gene:b3025	qseB	6.41444	3.57702	2.80519	17.1438	17.5201	6.20887	20.5908	19.7197	14.5934	8.49882	0.401615	1.01649	0.674134	0.0305608	0.373244	0.884887	0.411128	0.369293	0.999462
gene:b2851	ygeG	1.15237	0	0.342528	0.187719	0.391712	1.81353	2.39197	3.03664	0.394934	0.420924	1.41421	0.412889	0.911807	0.167944	0.0450512	1.20649	0.829223	0.369514	0.999462
gene:b1914	uvrY	802.142	84.0863	26.4377	289.429	466.87	31.3816	898.063	377.191	643.077	144.666	1.14585	1.17748	1.23607	0.577629	0.894784	1.17444	0.747352	0.369521	0.999462
gene:b3898	frvX	0.567979	1.47519	2.04998	2.88495	4.18541	8.33999	3.49535	1.35821	2.08754	0.332739	0.627941	0.239279	0.469084	0.622712	1.02536	0.558774	0.860008	0.369824	0.999462
gene:b0337	codA	19.9445	5.94751	1.92796	10.7828	51.465	30.592	31.882	27.8787	40.2765	6.53169	0.764511	0.9852	0.359736	0.0947365	1.01953	0.803966	0.474606	0.369833	0.999462
gene:b4152	frdC	32.8993	20.0151	91.1564	41.2409	180.631	47.4033	261.906	54.6354	44.9072	27.6063	0.344349	0.533177	0.826246	0.926024	0.337415	0.672057	0.930236	0.370146	0.999462
gene:b3880	yihS	2.46266	3.88375	1.62352	1.49032	6.52383	11.4548	2.30785	1.76411	3.39635	0.777186	0.316671	0.0604955	0.387874	0.188844	0.887511	0.465168	0.913658	0.370174	0.999462
gene:b2853	ygeI	29.6428	3.86119	9.03392	0	3.57787	9.43563	18.3676	19.9462	9.05411	0	1.08825	1.41421	0.636579	0.0582682	1.41421	1.2414	0.784162	0.370356	0.999462
gene:b2035	wbbH	288.119	39.0591	45.4504	197.981	222.963	25.6198	285.963	259.046	156.954	76.5858	1.07655	0.886126	1.12271	0.0698454	0.486674	0.852824	0.606591	0.370843	0.999462
gene:b2918	argK	2.97953	2.29427	2.19982	2.50853	7.98333	6.31284	6.38767	4.04841	3.02692	0.440314	0.183758	0.092725	0.165249	0.316998	1.05502	0.139269	0.583458	0.370884	0.999462
gene:b2160	yeiI	39.2453	7.78672	6.16092	21.8023	21.4234	8.26148	38.9631	18.0813	37.4794	7.76079	0.945933	0.791048	0.627045	0.51769	0.929007	0.819404	0.621575	0.371219	0.999462
gene:b1046	clsC	14.4602	19.3622	24.4634	18.5974	9.19184	5.7796	9.93055	7.12918	27.9431	5.85369	0.204967	0.192653	0.322323	0.232227	0.924323	0.213579	0.773617	0.371368	0.999462
gene:b0660	ybeZ	188.605	332.976	220.341	156.354	355.436	62.795	271.388	326.315	454.639	70.1694	0.391447	0.240224	0.989541	0.129962	1.03604	0.3422	0.619129	0.371865	0.999462
gene:b1495	yddB	89.0582	2.29986	1.09029	10.5414	2.15622	5.14435	2.28981	8.55815	43.7661	0.727441	1.34301	1.14909	0.578839	0.817183	1.36797	1.64737	1.5864	0.372114	0.999462
gene:b2198	ccmD	2.1809	0	8.97755	36.3032	40.9771	52.551	34.5253	21.3324	63.3842	2.40292	1.41421	0.853438	0.175006	0.33402	1.3109	1.41035	0.610228	0.372279	0.999462
gene:b3769	ilvM	759.119	55.4598	43.4006	1342.76	9099.65	120.061	13412.6	2984.55	10547.6	2574.4	1.22164	1.32566	1.37738	0.899393	0.859306	1.13673	0.817767	0.372525	0.999462
gene:b4151	frdD	38.0455	18.8926	41.554	49.4702	222.559	64.7604	268.896	64.6255	62.767	47.3548	0.475715	0.122991	0.7767	0.866157	0.197928	0.350822	0.798695	0.37271	0.999462
gene:b4411	ecnB	254.078	110.174	1300.11	111.542	42.4291	137.199	39.7879	47.7022	215.065	76.733	0.558709	1.19072	0.746124	0.127929	0.670433	1.29452	0.752354	0.372881	0.999462
gene:b1863	ruvC	39.736	7.21011	15.5328	45.6527	29.5487	15.2502	31.5116	71.6477	64.8344	14.895	0.979816	0.696178	0.451376	0.550227	0.885808	0.686518	0.64733	0.372989	0.999462
gene:b0252	yafZ	1.78771	6.18947	1.80902	5.23866	8.83327	9.06514	3.62927	3.60637	6.49533	1.33134	0.780355	0.688204	0.0183208	0.00447583	0.93309	0.610676	0.571453	0.373224	0.999462
gene:b2180	yejF	108.77	58.4688	27.8778	85.9998	65.9418	42.2135	57.8972	51.316	90.7842	35.7629	0.42536	0.721801	0.310266	0.0852207	0.614885	0.497407	0.342183	0.373286	0.999462
gene:b4187	aidB	3.82832	32.2977	25.144	30.7835	4.0817	12.3705	17.986	1.29959	128.389	4.82007	1.11448	0.142604	0.712496	1.22362	1.31187	0.571634	1.75748	0.373374	0.999462
gene:b3012	dkgA	119.486	129.023	447.431	128.257	43.5546	83.2933	59.8444	14.7635	214.846	22.9175	0.0542731	0.784071	0.443042	0.854521	1.14159	0.781266	1.00692	0.373385	0.999462
gene:b3459	panM	1.57817	1.3668	2.80151	4.887	10.6141	5.51411	4.45594	6.37472	10.802	1.66328	0.101503	0.383602	0.447196	0.250545	1.03681	0.607422	0.544337	0.374622	0.999462
gene:b3548	yhjY	73.2496	68.3402	50.7822	35.1098	24.8082	16.8518	28.4999	20.05	106.344	13.473	0.0490356	0.258046	0.270092	0.246138	1.09617	0.30632	1.01021	0.374686	0.999462
[truncated: 2,741 more rows]

## Sheet: Upstream regulation
Level	Gene	Gene is regulated by (Transcription Factor, Sigma Factor, small RNA)	Gene regulates
0	amtB	GadX, NtrC, Fnr, Fur	-
[truncated: 127 more rows]

## Sheet: Enriched Functional Classes
Enriched functional classes in differentially expressed or differentially variable genes. Enriched groups and genes in each were identified using the DAVID Functional Clustering tool with the highest classification stringency. Associated biology is manually summarized based on all gene-ontology enrichment terms in each functional cluster.
[truncated: 24 more rows]
